# Supplementary material for: High expression of miR-7974 predicts poor prognosis and is associated with autophagy in estrogen receptor-positive breast cancer
Source: PLoS One. 2025 Apr 29;20(4):e0322179. doi: 10.1371/journal.pone.0322179 (PMC12040258; doi:10.1371/journal.pone.0322179)
Supplement: S1 Table — (XLSX) [file pone.0322179.s001.xlsx]

## Sheet: Sheet1
Supplementary Table S1. Clinical characteristics of patients with invasive breast cancer
Clinical parameter			n(%)
Number of cases			182 (100%)
Age at diagnosis, years
	<50		53 (29.1%)
	≥50		129 (70.9%)
Status at diagnosis
	Invasive, local		182 (100%)
	Invasive, not operated
	M1a
Stage
	I		58 (31.9%)
	II		106 (58.2%)
	III		16 (8.8%)
	IV
	Unknown		2 (1.1%)
Tumor grade
	1		31 (17.0%)
	2		85 (46.7%)
	3		66 (36.3%)
ER status
	Positive [n(Grade 1)=31, n(Grade 2)=75, n(Grade 3)=24]		130 (71.4%)
	Negative [n(Grade 2)=9,n(Grade 3)=42]		51 (28.0%)
	Unknown		1 (0.5%)
PR status
	Positive [n(Grade 1)=25, n(Grade 2)=60, n(Grade 3)=21]		106 (58.2%)
	Negative [n(Grade 1)=6, n(Grade 2)=24, n(Grade 3)=45]		75 (41.2%)
	Unknown		1 (0.5%)
HER2 status
	Positive		21 (11.5%)
	Negative		151 (83.0%)
	Unknown		10 (5.5%)
Subtype
	Luminal [n(Grade 1)=31, n(Grade 2)=75, n(Grade 3)=24]		130 (71.4%)
		Luminal A	74 (40.7%)
		Luminal B	48 (26.4%)
		Not defined	8 (0.04%)
	TNBC [ n(Grade 2)=4, n(Grade 3)=29]		33 (18.1%)
	HER2 type		12 (6.6%)
	Unknown		9 (4.9%)
Histological type
	Ductal		129 (70.9%)
	Lobular		31 (17.0%)
	Medullary		5 (2.7%)
	Other		17 (9.3%)
Nodal status
	Positive		75 (41.2%)
	Negative		105 (57.7%)
	Unknown		2 (1.1%)
Tumor size
	T1		78 (42.9%)
	T2		89 (48.9%)
	T3		10 (5.5%)
	T4		5 (2.7%)
Radiation therapy
	Yes		95 (52.2%)
	No		87 (47.8%)
Adjuvant chemotherapy
	Yes		28 (15.4%)
	No		154 (84.6%)
Adjuvant endocrine therapy
	Yes		59 (32.4%)
	No		123 (67.6%)
Survival status
	Alive, no relapse		39 (21.4%)
	Alive, relapse		9 (4.9%)
	Died of breast cancer		65 (35.7%)
	Died of other cause		69 (37.9%)
