# Supplementary material for: High expression of miR-7974 predicts poor prognosis and is associated with autophagy in estrogen receptor-positive breast cancer
Source: PLoS One. 2025 Apr 29;20(4):e0322179. doi: 10.1371/journal.pone.0322179 (PMC12040258; doi:10.1371/journal.pone.0322179)
Supplement: S2 Table — A total of 4578 predicted target genes were listed. Some of the autophagy-related genes including MAP1LC3B were highlighted with yellow color in the table. (XLSX) [file pone.0322179.s002.xlsx]

## Sheet: TargetScan
S2 Table. Prediction of target genes of hsa-miR-7974 using TargetScan.
A total of 4578 predicted target genes were listed. Some of the autophagy-related genes including MAP1LC3B were highlighted with yellow color in the table.
Ortholog of target gene	Representative transcript	Gene name	3P-seq tags + 5	Total sites	8mer sites	7mer-m8 sites	7mer-A1 sites	6mer sites	Representative miRNA	Cumulative weighted context++ score	Total context++ score	Aggregate PCT
CREB3L3	ENST00000602147.1	cAMP responsive element binding protein 3-like 3	42	13	0	13	0	3	hsa-miR-7974	-2.26	-3.32	N/A
MT-ND4L	ENST00000361335.1	mitochondrially encoded NADH dehydrogenase 4L	8219	4	1	2	1	0	hsa-miR-7974	-1.32	-1.59	N/A
CABP7	ENST00000216144.3	calcium binding protein 7	12	4	3	1	0	1	hsa-miR-7974	-1.15	-1.15	N/A
BSN	ENST00000296452.4	bassoon presynaptic cytomatrix protein	31	5	2	3	0	3	hsa-miR-7974	-1.12	-1.12	N/A
KCNIP3	ENST00000295225.5	Kv channel interacting protein 3, calsenilin	555	5	3	2	0	0	hsa-miR-7974	-1.11	-1.11	N/A
PLD5	ENST00000536534.2	phospholipase D family, member 5	5	5	2	1	2	2	hsa-miR-7974	-1.09	-1.09	N/A
PLIN4	ENST00000301286.3	perilipin 4	5	4	1	2	1	1	hsa-miR-7974	-1.06	-1.06	N/A
FLG2	ENST00000388718.5	filaggrin family member 2	5	3	1	0	2	0	hsa-miR-7974	-1.05	-1.05	N/A
FAM222B	ENST00000582266.1	family with sequence similarity 222, member B	100	3	2	1	0	1	hsa-miR-7974	-0.98	-1.01	N/A
HPD	ENST00000289004.4	4-hydroxyphenylpyruvate dioxygenase	104	2	2	0	0	0	hsa-miR-7974	-0.95	-0.95	N/A
MS4A2	ENST00000278888.3	membrane-spanning 4-domains, subfamily A, member 2	5	2	1	1	0	0	hsa-miR-7974	-0.9	-0.9	N/A
FOXP3	ENST00000376207.4	forkhead box P3	7	4	2	2	0	0	hsa-miR-7974	-0.9	-0.9	N/A
TUSC5	ENST00000333813.3	tumor suppressor candidate 5	5	5	3	2	0	0	hsa-miR-7974	-0.89	-0.89	N/A
BOLA2B	ENST00000305321.4	bolA family member 2B	5	1	1	0	0	0	hsa-miR-7974	-0.88	-0.88	N/A
BOLA2	ENST00000330978.3	bolA family member 2	5	1	1	0	0	0	hsa-miR-7974	-0.88	-0.88	N/A
PYURF	ENST00000273968.4	PIGY upstream reading frame	103	2	1	0	1	1	hsa-miR-7974	-0.88	-0.88	N/A
ALPK2	ENST00000361673.3	alpha-kinase 2	395	2	1	0	1	1	hsa-miR-7974	-0.87	-0.87	N/A
CSNK1E	ENST00000405675.3	casein kinase 1, epsilon	3032	3	1	1	1	0	hsa-miR-7974	-0.87	-0.87	N/A
LY86	ENST00000379953.2	lymphocyte antigen 86	5	1	1	0	0	0	hsa-miR-7974	-0.82	-0.82	N/A
C17orf100	ENST00000391428.2	chromosome 17 open reading frame 100	39	2	1	1	0	0	hsa-miR-7974	-0.82	-0.82	N/A
AP5S1	ENST00000379573.2	adaptor-related protein complex 5, sigma 1 subunit	492	4	1	3	0	0	hsa-miR-7974	-0.81	-1	N/A
RFPL4B	ENST00000441065.2	ret finger protein-like 4B	93	2	1	0	1	0	hsa-miR-7974	-0.81	-0.81	N/A
RAB8A	ENST00000300935.3	RAB8A, member RAS oncogene family	226	4	3	1	0	0	hsa-miR-7974	-0.79	-1.24	N/A
AC079354.1	ENST00000295844.3	uncharacterized protein KIAA2012	5	1	1	0	0	2	hsa-miR-7974	-0.79	-0.79	N/A
PFDN1	ENST00000510217.1	prefoldin subunit 1	98	1	1	0	0	0	hsa-miR-7974	-0.79	-0.81	N/A
SRRM5	ENST00000607544.1	serine/arginine repetitive matrix 5	8	1	1	0	0	0	hsa-miR-7974	-0.77	-0.77	N/A
NARF	ENST00000309794.11	nuclear prelamin A recognition factor	610	5	5	0	0	0	hsa-miR-7974	-0.76	-1.07	N/A
EVC	ENST00000382674.2	Ellis van Creveld syndrome	165	17*	14	0	2	2	hsa-miR-7974	-0.76	-0.76	N/A
AC023632.1	ENST00000391679.1	HCG2009141; PRO2397; Uncharacterized protein	5	1	1	0	0	0	hsa-miR-7974	-0.74	-0.74	N/A
TM4SF18	ENST00000296059.2	transmembrane 4 L six family member 18	5	3	1	1	1	2	hsa-miR-7974	-0.74	-0.74	N/A
TMEM154	ENST00000304385.3	transmembrane protein 154	5	6	1	2	3	1	hsa-miR-7974	-0.74	-0.74	N/A
PPP1R26	ENST00000605286.1	protein phosphatase 1, regulatory subunit 26	7	2	1	1	0	0	hsa-miR-7974	-0.74	-0.74	N/A
KBTBD4	ENST00000450908.1	HCG1992246; KBTBD4 protein; Uncharacterized protein	5	1	1	0	0	0	hsa-miR-7974	-0.74	-0.74	N/A
ADAMTS13	ENST00000371916.1	ADAM metallopeptidase with thrombospondin type 1 motif, 13	41	2	2	0	0	0	hsa-miR-7974	-0.73	-0.73	N/A
SLAMF1	ENST00000302035.6	signaling lymphocytic activation molecule family member 1	5	4	2	0	2	0	hsa-miR-7974	-0.73	-0.73	N/A
SPRN	ENST00000414069.2	shadow of prion protein homolog (zebrafish)	5	2	1	1	0	1	hsa-miR-7974	-0.73	-0.73	N/A
GNAO1	ENST00000262493.6	guanine nucleotide binding protein (G protein), alpha activating activity polypeptide O	8	2	1	1	0	0	hsa-miR-7974	-0.71	-0.71	N/A
MRPL49	ENST00000279242.2	mitochondrial ribosomal protein L49	142	3	1	1	1	0	hsa-miR-7974	-0.71	-0.71	N/A
NUP214	ENST00000359428.5	nucleoporin 214kDa	452	1	1	0	0	1	hsa-miR-7974	-0.71	-0.84	N/A
DST	ENST00000312431.6	dystonin	439	4	1	0	3	4	hsa-miR-7974	-0.7	-0.74	N/A
PABPN1L	ENST00000419291.2	poly(A) binding protein, nuclear 1-like (cytoplasmic)	5	2	2	0	0	0	hsa-miR-7974	-0.7	-0.7	N/A
PTPN18	ENST00000175756.5	protein tyrosine phosphatase, non-receptor type 18 (brain-derived)	438	5	1	2	2	0	hsa-miR-7974	-0.7	-0.73	N/A
UBE2L3	ENST00000342192.4	ubiquitin-conjugating enzyme E2L 3	1318	4	0	2	2	1	hsa-miR-7974	-0.7	-0.7	N/A
ATG9B	ENST00000605938.1	autophagy related 9B	5	4	2	2	0	0	hsa-miR-7974	-0.7	-0.7	N/A
C1orf111	ENST00000367935.5	chromosome 1 open reading frame 111	5	3	0	2	1	0	hsa-miR-7974	-0.69	-0.69	N/A
PRUNE2	ENST00000376718.3	prune homolog 2 (Drosophila)	121	3	1	1	1	2	hsa-miR-7974	-0.69	-0.85	N/A
SEC14L6	ENST00000402034.2	SEC14-like 6 (S. cerevisiae)	14	4	0	2	2	0	hsa-miR-7974	-0.69	-0.69	N/A
KRTAP1-1	ENST00000306271.4	keratin associated protein 1-1	5	1	1	0	0	0	hsa-miR-7974	-0.68	-0.68	N/A
SSBP1	ENST00000465582.1	single-stranded DNA binding protein 1, mitochondrial	5	1	1	0	0	0	hsa-miR-7974	-0.68	-0.68	N/A
HOXA6	ENST00000222728.3	homeobox A6	5	1	1	0	0	0	hsa-miR-7974	-0.68	-0.68	N/A
PTPRT	ENST00000373187.1	protein tyrosine phosphatase, receptor type, T	5	3	2	0	1	1	hsa-miR-7974	-0.68	-0.68	N/A
RP1-127H14.3	ENST00000535109.1	Uncharacterized protein	5	1	1	0	0	0	hsa-miR-7974	-0.68	-0.68	N/A
CST7	ENST00000480798.1	cystatin F (leukocystatin)	5	1	1	0	0	0	hsa-miR-7974	-0.67	-0.67	N/A
SYT11	ENST00000368324.4	synaptotagmin XI	750	3	1	0	2	1	hsa-miR-7974	-0.67	-0.67	N/A
PUSL1	ENST00000379031.5	pseudouridylate synthase-like 1	1343	1	1	0	0	1	hsa-miR-7974	-0.66	-0.66	N/A
AKAP10	ENST00000225737.6	A kinase (PRKA) anchor protein 10	700	2	2	0	0	0	hsa-miR-7974	-0.66	-0.66	N/A
CT62	ENST00000566432.1	cancer/testis antigen 62	5	2	1	1	0	0	hsa-miR-7974	-0.66	-0.66	N/A
PPAPDC2	ENST00000381883.2	phosphatidic acid phosphatase type 2 domain containing 2	263	2	1	0	1	0	hsa-miR-7974	-0.66	-0.69	N/A
LCN6	ENST00000476567.1	lipocalin 6	5	1	1	0	0	0	hsa-miR-7974	-0.66	-0.66	N/A
M6PR	ENST00000000412.3	mannose-6-phosphate receptor (cation dependent)	46	2	1	0	1	0	hsa-miR-7974	-0.66	-0.8	N/A
UBXN2B	ENST00000399598.2	UBX domain protein 2B	157	4	0	0	4	0	hsa-miR-7974	-0.65	-0.65	N/A
C17orf72	ENST00000412177.1	chromosome 17 open reading frame 72	5	3	2	0	1	1	hsa-miR-7974	-0.65	-0.65	N/A
BRK1	ENST00000530758.1	BRICK1, SCAR/WAVE actin-nucleating complex subunit	1508	1	1	0	0	0	hsa-miR-7974	-0.65	-0.65	N/A
LRRC23	ENST00000433346.1	leucine rich repeat containing 23	202	1	1	0	0	0	hsa-miR-7974	-0.65	-0.66	N/A
TMEM37	ENST00000306406.4	transmembrane protein 37	2076	3	1	2	0	1	hsa-miR-7974	-0.64	-0.96	N/A
FKBP5	ENST00000536438.1	FK506 binding protein 5	32	2	1	1	0	1	hsa-miR-7974	-0.64	-0.64	N/A
AC127496.1	ENST00000321930.4	Uncharacterized protein	27	2	1	0	1	2	hsa-miR-7974	-0.63	-0.67	N/A
AJAP1	ENST00000378191.4	adherens junctions associated protein 1	5	6	1	2	3	2	hsa-miR-7974	-0.63	-0.63	N/A
C1orf159	ENST00000379339.1	chromosome 1 open reading frame 159	179	3	1	2	0	0	hsa-miR-7974	-0.63	-0.63	N/A
PACRGL	ENST00000502374.1	PARK2 co-regulated-like	314	1	1	0	0	1	hsa-miR-7974	-0.63	-0.7	N/A
CDCA4	ENST00000336219.3	cell division cycle associated 4	194	3	1	2	0	2	hsa-miR-7974	-0.63	-0.73	N/A
SESTD1	ENST00000428443.3	SEC14 and spectrin domains 1	478	2	1	0	1	0	hsa-miR-7974	-0.62	-0.77	N/A
KCNAB2	ENST00000378097.1	potassium voltage-gated channel, shaker-related subfamily, beta member 2	67	2	2	0	0	0	hsa-miR-7974	-0.62	-0.62	N/A
CELA3A	ENST00000374663.1	chymotrypsin-like elastase family, member 3A	5	1	1	0	0	0	hsa-miR-7974	-0.62	-0.62	N/A
TNFSF14	ENST00000245912.3	tumor necrosis factor (ligand) superfamily, member 14	5	2	1	1	0	0	hsa-miR-7974	-0.62	-0.62	N/A
NPM2	ENST00000381530.5	nucleophosmin/nucleoplasmin 2	136	1	1	0	0	0	hsa-miR-7974	-0.61	-0.61	N/A
ARG2	ENST00000261783.3	arginase 2	6	2	1	1	0	0	hsa-miR-7974	-0.61	-0.73	N/A
KCND3	ENST00000369697.1	potassium voltage-gated channel, Shal-related subfamily, member 3	23	3	2	1	0	0	hsa-miR-7974	-0.6	-0.6	N/A
PRDX6	ENST00000340385.5	peroxiredoxin 6	27834	1	1	0	0	0	hsa-miR-7974	-0.6	-0.6	N/A
CHRNB4	ENST00000261751.3	cholinergic receptor, nicotinic, beta 4 (neuronal)	5	2	1	1	0	0	hsa-miR-7974	-0.6	-0.6	N/A
MFSD2B	ENST00000338315.4	major facilitator superfamily domain containing 2B	8	2	1	1	0	1	hsa-miR-7974	-0.6	-0.6	N/A
CYP4F31P	ENST00000416266.1	cytochrome P450, family 4, subfamily F, polypeptide 31, pseudogene	5	2	1	1	0	0	hsa-miR-7974	-0.6	-0.6	N/A
KCNK12	ENST00000327876.4	potassium channel, subfamily K, member 12	5	5	1	1	3	2	hsa-miR-7974	-0.6	-0.6	N/A
HCG27	ENST00000383331.4	HLA complex group 27 (non-protein coding)	5	2	1	1	0	0	hsa-miR-7974	-0.6	-0.6	N/A
BGN	ENST00000331595.4	biglycan	174	2	2	0	0	0	hsa-miR-7974	-0.59	-0.59	N/A
NOSTRIN	ENST00000317647.7	nitric oxide synthase trafficking	5	1	1	0	0	0	hsa-miR-7974	-0.59	-0.59	N/A
POLR2E	ENST00000215587.7	polymerase (RNA) II (DNA directed) polypeptide E, 25kDa	4066	2	1	1	0	0	hsa-miR-7974	-0.59	-0.76	N/A
MRPS2	ENST00000371785.1	mitochondrial ribosomal protein S2	872	2	1	0	1	0	hsa-miR-7974	-0.59	-0.59	N/A
SIRPA	ENST00000400068.3	signal-regulatory protein alpha	1235	3	1	1	1	0	hsa-miR-7974	-0.59	-0.63	N/A
USP54	ENST00000339859.4	ubiquitin specific peptidase 54	143	2	1	1	0	0	hsa-miR-7974	-0.59	-0.59	N/A
AC009365.3	ENST00000332558.4		5	2	0	2	0	1	hsa-miR-7974	-0.59	-0.59	N/A
ATG5	ENST00000360666.4	autophagy related 5	1078	1	1	0	0	0	hsa-miR-7974	-0.58	-0.58	N/A
HOXC9	ENST00000303450.4	homeobox C9	248	1	1	0	0	1	hsa-miR-7974	-0.58	-0.59	N/A
NRG2	ENST00000394770.1	neuregulin 2	9	6	3	2	1	1	hsa-miR-7974	-0.58	-0.89	N/A
IGFBP4	ENST00000269593.4	insulin-like growth factor binding protein 4	4053	2	1	1	0	1	hsa-miR-7974	-0.57	-0.58	N/A
JDP2	ENST00000435893.2	Jun dimerization protein 2	110	2	1	0	1	0	hsa-miR-7974	-0.57	-0.57	N/A
KIAA1211L	ENST00000397899.2	KIAA1211-like	7	2	1	0	1	0	hsa-miR-7974	-0.57	-0.57	N/A
APOC4	ENST00000419266.2	apolipoprotein C-IV	2245	2	0	1	1	3	hsa-miR-7974	-0.57	-0.57	N/A
ADAM33	ENST00000356518.2	ADAM metallopeptidase domain 33	5	2	0	1	1	1	hsa-miR-7974	-0.57	-0.57	N/A
CDC14A	ENST00000370125.2	cell division cycle 14A	123	3	1	1	1	1	hsa-miR-7974	-0.57	-0.57	N/A
SPTBN2	ENST00000529997.1	spectrin, beta, non-erythrocytic 2	910	6	1	3	2	2	hsa-miR-7974	-0.57	-0.73	N/A
ARHGEF39	ENST00000343259.3	Rho guanine nucleotide exchange factor (GEF) 39	141	3	1	2	0	1	hsa-miR-7974	-0.57	-0.69	N/A
TREML4	ENST00000341495.2	triggering receptor expressed on myeloid cells-like 4	5	2	0	2	0	0	hsa-miR-7974	-0.57	-0.57	N/A
MFAP4	ENST00000497081.2	microfibrillar-associated protein 4	67	3	1	1	1	0	hsa-miR-7974	-0.57	-0.57	N/A
BTNL3	ENST00000342868.6	butyrophilin-like 3	5	1	1	0	0	0	hsa-miR-7974	-0.56	-0.56	N/A
CASP5	ENST00000393139.2	caspase 5, apoptosis-related cysteine peptidase	5	1	1	0	0	0	hsa-miR-7974	-0.56	-0.56	N/A
C1orf234	ENST00000566855.1	chromosome 1 open reading frame 234	5	1	0	1	0	0	hsa-miR-7974	-0.56	-0.56	N/A
KAAG1	ENST00000274766.1	kidney associated antigen 1	5	1	1	0	0	1	hsa-miR-7974	-0.56	-0.56	N/A
SEPT6	ENST00000394610.1	septin 6	1854	2	1	1	0	1	hsa-miR-7974	-0.56	-0.58	N/A
UBE4B	ENST00000343090.6	ubiquitination factor E4B	350	2	2	0	0	0	hsa-miR-7974	-0.56	-0.89	N/A
MLX	ENST00000435881.2	MLX, MAX dimerization protein	771	2	1	0	1	0	hsa-miR-7974	-0.56	-0.63	N/A
MOB1A	ENST00000396049.4	MOB kinase activator 1A	963	2	1	0	1	0	hsa-miR-7974	-0.56	-0.59	N/A
EVPLL	ENST00000399134.4	envoplakin-like	5	3	0	2	1	0	hsa-miR-7974	-0.56	-0.56	N/A
C10orf126	ENST00000375520.1	chromosome 10 open reading frame 126	5	1	1	0	0	2	hsa-miR-7974	-0.56	-0.56	N/A
PLCB2	ENST00000543785.2	phospholipase C, beta 2	5	2	1	0	1	0	hsa-miR-7974	-0.56	-0.56	N/A
C11orf49	ENST00000395460.2	chromosome 11 open reading frame 49	1263	2	1	0	1	1	hsa-miR-7974	-0.56	-0.56	N/A
SYNDIG1L	ENST00000331628.3	synapse differentiation inducing 1-like	7	3	0	1	2	1	hsa-miR-7974	-0.55	-0.55	N/A
C21orf62	ENST00000536776.1	chromosome 21 open reading frame 62	5	2	1	1	0	0	hsa-miR-7974	-0.55	-0.55	N/A
CYP4F2	ENST00000221700.6	cytochrome P450, family 4, subfamily F, polypeptide 2	5	1	1	0	0	0	hsa-miR-7974	-0.55	-0.55	N/A
SMIM12	ENST00000521580.2	small integral membrane protein 12	1091	1	1	0	0	1	hsa-miR-7974	-0.55	-0.6	N/A
MCIDAS	ENST00000513312.1	multiciliate differentiation and DNA synthesis associated cell cycle protein	45	1	1	0	0	0	hsa-miR-7974	-0.55	-0.55	N/A
CNTN2	ENST00000331830.4	contactin 2 (axonal)	5	6	2	2	2	2	hsa-miR-7974	-0.54	-0.54	N/A
ESM1	ENST00000381405.4	endothelial cell-specific molecule 1	10	1	1	0	0	0	hsa-miR-7974	-0.54	-0.54	N/A
TIFAB	ENST00000537858.1	TRAF-interacting protein with forkhead-associated domain, family member B	5	4	1	1	2	3	hsa-miR-7974	-0.54	-0.54	N/A
RHOF	ENST00000267205.2	ras homolog family member F (in filopodia)	399	3	1	1	1	1	hsa-miR-7974	-0.54	-0.84	N/A
SLC26A1	ENST00000361661.2	solute carrier family 26 (anion exchanger), member 1	241	2	1	1	0	0	hsa-miR-7974	-0.54	-0.55	N/A
SLC13A5	ENST00000433363.2	solute carrier family 13 (sodium-dependent citrate transporter), member 5	4848	2	1	1	0	0	hsa-miR-7974	-0.54	-0.54	N/A
ASB14	ENST00000487349.1	ankyrin repeat and SOCS box containing 14	5	2	1	1	0	1	hsa-miR-7974	-0.54	-0.54	N/A
PCTP	ENST00000576183.1	phosphatidylcholine transfer protein	476	2	1	1	0	0	hsa-miR-7974	-0.54	-0.59	N/A
CHRM1	ENST00000306960.3	cholinergic receptor, muscarinic 1	5	2	2	0	0	0	hsa-miR-7974	-0.54	-0.54	N/A
PRSS33	ENST00000576886.1	protease, serine, 33	5	2	1	1	0	1	hsa-miR-7974	-0.54	-0.54	N/A
ROBO2	ENST00000461745.1	roundabout, axon guidance receptor, homolog 2 (Drosophila)	22	1	1	0	0	0	hsa-miR-7974	-0.54	-0.54	N/A
DPYS	ENST00000351513.2	dihydropyrimidinase	7	1	1	0	0	0	hsa-miR-7974	-0.54	-0.54	N/A
THUMPD1	ENST00000381337.2	THUMP domain containing 1	39	2	1	0	1	0	hsa-miR-7974	-0.54	-0.54	N/A
FKBP15	ENST00000238256.3	FK506 binding protein 15, 133kDa	119	3	1	1	1	1	hsa-miR-7974	-0.53	-0.69	N/A
CELSR1	ENST00000262738.3	cadherin, EGF LAG seven-pass G-type receptor 1	1359	3	2	1	0	0	hsa-miR-7974	-0.53	-0.59	N/A
AC010327.2	ENST00000598855.1	Uncharacterized protein; cDNA FLJ45856 fis, clone OCBBF2025631	7	3	1	1	1	0	hsa-miR-7974	-0.53	-0.53	N/A
SOX13	ENST00000367204.1	SRY (sex determining region Y)-box 13	1061	1	1	0	0	0	hsa-miR-7974	-0.53	-0.53	N/A
SNAPIN	ENST00000368685.5	SNAP-associated protein	1843	1	1	0	0	0	hsa-miR-7974	-0.53	-0.6	N/A
FCGR1A	ENST00000369168.4	Fc fragment of IgG, high affinity Ia, receptor (CD64)	5	1	1	0	0	0	hsa-miR-7974	-0.53	-0.53	N/A
PAX7	ENST00000420770.2	paired box 7	7	4	1	2	1	1	hsa-miR-7974	-0.53	-0.53	N/A
PAX8	ENST00000263335.7	paired box 8	11	2	1	1	0	0	hsa-miR-7974	-0.52	-0.52	N/A
OTOG	ENST00000399397.1	otogelin	5	1	0	1	0	1	hsa-miR-7974	-0.52	-0.52	N/A
TRAM2	ENST00000182527.3	translocation associated membrane protein 2	2774	1	0	1	0	4	hsa-miR-7974	-0.52	-0.52	N/A
CC2D1A	ENST00000318003.7	coiled-coil and C2 domain containing 1A	22	2	1	1	0	0	hsa-miR-7974	-0.52	-0.52	N/A
S100A9	ENST00000368738.3	S100 calcium binding protein A9	646	1	1	0	0	0	hsa-miR-7974	-0.52	-0.52	N/A
RNMTL1	ENST00000304478.4	RNA methyltransferase like 1	1736	2	1	1	0	0	hsa-miR-7974	-0.52	-0.61	N/A
FCHSD1	ENST00000435817.2	FCH and double SH3 domains 1	364	1	1	0	0	0	hsa-miR-7974	-0.52	-0.52	N/A
CYP4F3	ENST00000221307.8	cytochrome P450, family 4, subfamily F, polypeptide 3	121	1	1	0	0	0	hsa-miR-7974	-0.51	-0.51	N/A
MRPL18	ENST00000367034.4	mitochondrial ribosomal protein L18	127	2	0	0	2	0	hsa-miR-7974	-0.51	-0.51	N/A
PEX11G	ENST00000221480.1	peroxisomal biogenesis factor 11 gamma	21	1	1	0	0	0	hsa-miR-7974	-0.51	-0.51	N/A
SLC12A7	ENST00000264930.5	solute carrier family 12 (potassium/chloride transporter), member 7	149	4	1	1	2	2	hsa-miR-7974	-0.51	-0.51	N/A
OLFML2A	ENST00000288815.5	olfactomedin-like 2A	155	4	1	3	0	1	hsa-miR-7974	-0.51	-0.51	N/A
SLC39A2	ENST00000554422.1	solute carrier family 39 (zinc transporter), member 2	5	1	1	0	0	0	hsa-miR-7974	-0.51	-0.51	N/A
FAM163A	ENST00000341785.4	family with sequence similarity 163, member A	23	3	1	2	0	2	hsa-miR-7974	-0.51	-0.62	N/A
ANHX	ENST00000545940.1	anomalous homeobox	5	1	1	0	0	0	hsa-miR-7974	-0.51	-0.51	N/A
C11orf34	ENST00000338832.2	chromosome 11 open reading frame 34	5	1	1	0	0	0	hsa-miR-7974	-0.51	-0.51	N/A
SLC35E2B	ENST00000378662.1	solute carrier family 35, member E2B	5	3	2	1	0	1	hsa-miR-7974	-0.5	-0.5	N/A
SAMD12	ENST00000409003.4	sterile alpha motif domain containing 12	57	5	0	3	2	1	hsa-miR-7974	-0.5	-0.5	N/A
TCF23	ENST00000296096.5	transcription factor 23	5	2	2	0	0	0	hsa-miR-7974	-0.5	-0.85	N/A
C14orf180	ENST00000557649.1	chromosome 14 open reading frame 180	5	2	0	1	1	1	hsa-miR-7974	-0.5	-0.5	N/A
PARD3B	ENST00000406610.2	par-3 family cell polarity regulator beta	38	3	0	2	1	0	hsa-miR-7974	-0.5	-0.5	N/A
HOXC12	ENST00000243103.3	homeobox C12	5	4	0	3	1	0	hsa-miR-7974	-0.5	-0.5	N/A
RPS24	ENST00000435275.1	ribosomal protein S24	39029	3	0	3	0	0	hsa-miR-7974	-0.5	-0.63	N/A
CDA	ENST00000375071.3	cytidine deaminase	302	2	0	1	1	0	hsa-miR-7974	-0.5	-0.5	N/A
MYCBP	ENST00000397572.2	MYC binding protein	85	1	1	0	0	0	hsa-miR-7974	-0.5	-0.61	N/A
PMM2	ENST00000268261.4	phosphomannomutase 2	65	2	2	0	0	0	hsa-miR-7974	-0.5	-0.66	N/A
C20orf202	ENST00000400633.1	chromosome 20 open reading frame 202	5	1	1	0	0	0	hsa-miR-7974	-0.49	-0.49	N/A
STRN4	ENST00000263280.6	striatin, calmodulin binding protein 4	1039	1	1	0	0	1	hsa-miR-7974	-0.49	-0.49	N/A
GOSR2	ENST00000576910.2	golgi SNAP receptor complex member 2	1099	2	1	1	0	0	hsa-miR-7974	-0.49	-0.69	N/A
AP3B2	ENST00000542200.1	adaptor-related protein complex 3, beta 2 subunit	15	2	1	0	1	0	hsa-miR-7974	-0.49	-0.49	N/A
RP11-758M4.1	ENST00000523118.1	Uncharacterized protein	5	2	0	1	1	0	hsa-miR-7974	-0.49	-0.49	N/A
CHCHD6	ENST00000290913.3	coiled-coil-helix-coiled-coil-helix domain containing 6	5191	1	1	0	0	0	hsa-miR-7974	-0.49	-0.49	N/A
ZNF821	ENST00000564134.1	zinc finger protein 821	56	2	1	0	1	0	hsa-miR-7974	-0.49	-0.49	N/A
KCNMA1	ENST00000481070.1	potassium large conductance calcium-activated channel, subfamily M, alpha member 1	12	1	1	0	0	0	hsa-miR-7974	-0.49	-0.49	N/A
ADAM18	ENST00000520772.1	ADAM metallopeptidase domain 18	5	1	1	0	0	0	hsa-miR-7974	-0.49	-0.49	N/A
SELENBP1	ENST00000368868.5	selenium binding protein 1	173	1	1	0	0	0	hsa-miR-7974	-0.49	-0.52	N/A
MED9	ENST00000268711.3	mediator complex subunit 9	256	1	1	0	0	1	hsa-miR-7974	-0.49	-0.49	N/A
TMEM81	ENST00000367167.3	transmembrane protein 81	17	1	1	0	0	1	hsa-miR-7974	-0.49	-0.49	N/A
CCNH	ENST00000508855.1	cyclin H	250	2	1	1	0	0	hsa-miR-7974	-0.49	-0.73	N/A
PATE3	ENST00000445202.1	prostate and testis expressed 3	5	1	1	0	0	0	hsa-miR-7974	-0.49	-0.49	N/A
CTA-299D3.8	ENST00000407505.3	Uncharacterized protein	5	2	0	1	1	0	hsa-miR-7974	-0.49	-0.49	N/A
APCDD1L	ENST00000371149.3	adenomatosis polyposis coli down-regulated 1-like	21	2	0	2	0	2	hsa-miR-7974	-0.49	-0.49	N/A
BTBD19	ENST00000453418.1	BTB (POZ) domain containing 19	61	2	1	1	0	0	hsa-miR-7974	-0.48	-0.5	N/A
TTC40	ENST00000368585.3	tetratricopeptide repeat domain 40	5	1	1	0	0	0	hsa-miR-7974	-0.48	-0.48	N/A
MC1R	ENST00000555147.1	melanocortin 1 receptor (alpha melanocyte stimulating hormone receptor)	49	1	0	1	0	1	hsa-miR-7974	-0.48	-0.48	N/A
ZNF773	ENST00000599847.1	zinc finger protein 773	8	3	0	2	1	0	hsa-miR-7974	-0.48	-0.48	N/A
PAX5	ENST00000358127.4	paired box 5	5	5	0	2	3	1	hsa-miR-7974	-0.48	-0.48	N/A
BEST1	ENST00000449131.2	bestrophin 1	83	2	1	0	1	1	hsa-miR-7974	-0.48	-0.5	N/A
ARFIP2	ENST00000254584.2	ADP-ribosylation factor interacting protein 2	798	1	1	0	0	0	hsa-miR-7974	-0.48	-0.5	N/A
LYNX1	ENST00000523332.1	Ly6/neurotoxin 1	5	2	0	2	0	0	hsa-miR-7974	-0.48	-0.48	N/A
PALM	ENST00000338448.5	paralemmin	341	2	0	2	0	1	hsa-miR-7974	-0.48	-0.48	N/A
FCGR2B	ENST00000358671.5	Fc fragment of IgG, low affinity IIb, receptor (CD32)	5	1	1	0	0	1	hsa-miR-7974	-0.48	-0.48	N/A
AVL9	ENST00000318709.4	AVL9 homolog (S. cerevisiase)	246	2	1	1	0	0	hsa-miR-7974	-0.48	-0.51	N/A
NCAM1	ENST00000316851.7	neural cell adhesion molecule 1	19	2	1	1	0	0	hsa-miR-7974	-0.48	-0.57	N/A
PPP5D1	ENST00000414155.1	PPP5 tetratricopeptide repeat domain containing 1	5	2	1	1	0	0	hsa-miR-7974	-0.47	-0.47	N/A
CD4	ENST00000011653.4	CD4 molecule	5	2	1	1	0	1	hsa-miR-7974	-0.47	-0.47	N/A
PLEK2	ENST00000216446.4	pleckstrin 2	44	2	0	0	2	0	hsa-miR-7974	-0.47	-0.47	N/A
GPR132	ENST00000329797.3	G protein-coupled receptor 132	5	2	1	0	1	0	hsa-miR-7974	-0.47	-0.47	N/A
NDP	ENST00000378062.5	Norrie disease (pseudoglioma)	5	1	1	0	0	0	hsa-miR-7974	-0.47	-0.47	N/A
HELLS	ENST00000394036.1	helicase, lymphoid-specific	329	2	0	0	2	0	hsa-miR-7974	-0.47	-0.47	N/A
ZMAT4	ENST00000315769.7	zinc finger, matrin-type 4	5	2	0	2	0	0	hsa-miR-7974	-0.47	-0.47	N/A
IL36RN	ENST00000346807.3	interleukin 36 receptor antagonist	5	2	1	1	0	0	hsa-miR-7974	-0.47	-0.47	N/A
MAGEB16	ENST00000399988.1	melanoma antigen family B, 16	5	1	1	0	0	0	hsa-miR-7974	-0.47	-0.47	N/A
LYPD5	ENST00000377950.3	LY6/PLAUR domain containing 5	9	2	1	0	1	1	hsa-miR-7974	-0.47	-0.69	N/A
GLYATL1	ENST00000300079.5	glycine-N-acyltransferase-like 1	5	1	1	0	0	0	hsa-miR-7974	-0.47	-0.47	N/A
SULT4A1	ENST00000330884.4	sulfotransferase family 4A, member 1	25	2	1	1	0	0	hsa-miR-7974	-0.47	-0.55	N/A
GPD2	ENST00000310454.6	glycerol-3-phosphate dehydrogenase 2 (mitochondrial)	196	1	1	0	0	0	hsa-miR-7974	-0.47	-0.47	N/A
CYFIP2	ENST00000318218.6	cytoplasmic FMR1 interacting protein 2	303	2	2	0	0	0	hsa-miR-7974	-0.47	-0.47	N/A
SH3BP5	ENST00000383791.3	SH3-domain binding protein 5 (BTK-associated)	4289	2	0	2	0	1	hsa-miR-7974	-0.47	-0.47	N/A
SREK1IP1	ENST00000513458.4	SREK1-interacting protein 1	145	2	0	2	0	0	hsa-miR-7974	-0.47	-0.5	N/A
CHRNB2	ENST00000368476.3	cholinergic receptor, nicotinic, beta 2 (neuronal)	16	3	0	1	2	0	hsa-miR-7974	-0.47	-0.47	N/A
SLC25A18	ENST00000327451.6	solute carrier family 25 (glutamate carrier), member 18	115	1	0	1	0	1	hsa-miR-7974	-0.47	-0.47	N/A
PDE8B	ENST00000264917.5	phosphodiesterase 8B	186	3	0	2	1	0	hsa-miR-7974	-0.46	-0.5	N/A
SLC2A8	ENST00000373360.3	solute carrier family 2 (facilitated glucose transporter), member 8	324	3	0	1	2	0	hsa-miR-7974	-0.46	-0.63	N/A
BTBD6	ENST00000392554.3	BTB (POZ) domain containing 6	56	1	1	0	0	0	hsa-miR-7974	-0.46	-0.46	N/A
WBP1L	ENST00000369889.4	WW domain binding protein 1-like	5	4	0	1	3	0	hsa-miR-7974	-0.46	-0.46	N/A
FAM124B	ENST00000389874.3	family with sequence similarity 124B	5	1	1	0	0	0	hsa-miR-7974	-0.46	-0.46	N/A
KRTAP24-1	ENST00000340345.4	keratin associated protein 24-1	5	1	1	0	0	0	hsa-miR-7974	-0.46	-0.46	N/A
DCTN1	ENST00000361874.3	dynactin 1	1036	1	1	0	0	0	hsa-miR-7974	-0.46	-0.46	N/A
C16orf89	ENST00000474471.3	chromosome 16 open reading frame 89	5	1	1	0	0	0	hsa-miR-7974	-0.46	-0.46	N/A
FAM111B	ENST00000411426.1	family with sequence similarity 111, member B	39	1	1	0	0	0	hsa-miR-7974	-0.46	-0.46	N/A
FANK1	ENST00000449042.2	fibronectin type III and ankyrin repeat domains 1	5	1	1	0	0	0	hsa-miR-7974	-0.46	-0.46	N/A
RPIA	ENST00000283646.4	ribose 5-phosphate isomerase A	415	1	1	0	0	0	hsa-miR-7974	-0.46	-0.46	N/A
SFXN2	ENST00000369893.5	sideroflexin 2	547	1	1	0	0	0	hsa-miR-7974	-0.46	-0.46	N/A
FERMT3	ENST00000345728.5	fermitin family member 3	10	1	1	0	0	0	hsa-miR-7974	-0.46	-0.46	N/A
C19orf24	ENST00000409293.4	chromosome 19 open reading frame 24	3071	3	0	2	1	0	hsa-miR-7974	-0.46	-0.63	N/A
FCGR2A	ENST00000271450.6	Fc fragment of IgG, low affinity IIa, receptor (CD32)	5	1	1	0	0	0	hsa-miR-7974	-0.46	-0.46	N/A
WNT4	ENST00000290167.6	wingless-type MMTV integration site family, member 4	5	2	1	1	0	0	hsa-miR-7974	-0.46	-0.46	N/A
RALBP1	ENST00000383432.3	ralA binding protein 1	134	2	1	0	1	0	hsa-miR-7974	-0.46	-0.46	N/A
C1RL	ENST00000544702.1	complement component 1, r subcomponent-like	70	1	1	0	0	0	hsa-miR-7974	-0.46	-0.46	N/A
CGNL1	ENST00000281282.5	cingulin-like 1	25	4	2	1	1	0	hsa-miR-7974	-0.46	-0.46	N/A
HHAT	ENST00000413764.2	hedgehog acyltransferase	583	1	1	0	0	1	hsa-miR-7974	-0.45	-0.45	N/A
ALPPL2	ENST00000295453.3	alkaline phosphatase, placental-like 2	5	1	1	0	0	0	hsa-miR-7974	-0.45	-0.45	N/A
RABEPK	ENST00000394124.4	Rab9 effector protein with kelch motifs	2485	1	1	0	0	0	hsa-miR-7974	-0.45	-0.45	N/A
ALPI	ENST00000295463.3	alkaline phosphatase, intestinal	5	1	1	0	0	0	hsa-miR-7974	-0.45	-0.45	N/A
ZFP3	ENST00000318833.3	ZFP3 zinc finger protein	29	2	1	0	1	1	hsa-miR-7974	-0.45	-0.45	N/A
NUCB1	ENST00000405315.4	nucleobindin 1	851	3	0	2	1	0	hsa-miR-7974	-0.45	-0.57	N/A
MYH7B	ENST00000262873.7	myosin, heavy chain 7B, cardiac muscle, beta	5	1	1	0	0	0	hsa-miR-7974	-0.45	-0.45	N/A
IGF2R	ENST00000356956.1	insulin-like growth factor 2 receptor	46	2	0	0	2	0	hsa-miR-7974	-0.45	-0.45	N/A
ASF1B	ENST00000263382.3	anti-silencing function 1B histone chaperone	300	1	1	0	0	0	hsa-miR-7974	-0.45	-0.45	N/A
COQ9	ENST00000262507.6	coenzyme Q9 homolog (S. cerevisiae)	1097	1	1	0	0	0	hsa-miR-7974	-0.45	-0.45	N/A
DCAF16	ENST00000382247.1	DDB1 and CUL4 associated factor 16	202	2	0	1	1	0	hsa-miR-7974	-0.44	-0.44	N/A
DAPL1	ENST00000309950.3	death associated protein-like 1	94	1	0	1	0	0	hsa-miR-7974	-0.44	-0.44	N/A
PURA	ENST00000331327.3	purine-rich element binding protein A	367	1	1	0	0	0	hsa-miR-7974	-0.44	-0.44	N/A
LYPD6	ENST00000334166.4	LY6/PLAUR domain containing 6	261	1	1	0	0	1	hsa-miR-7974	-0.44	-0.44	N/A
FAM131B	ENST00000443739.2	family with sequence similarity 131, member B	5	1	0	1	0	1	hsa-miR-7974	-0.44	-0.44	N/A
C10orf85	ENST00000369071.2	chromosome 10 open reading frame 85	5	1	1	0	0	0	hsa-miR-7974	-0.44	-0.44	N/A
APOA2	ENST00000491350.1	apolipoprotein A-II	989	1	0	1	0	0	hsa-miR-7974	-0.44	-0.46	N/A
STIM1	ENST00000527651.1	stromal interaction molecule 1	1672	3	1	2	0	2	hsa-miR-7974	-0.44	-0.44	N/A
WASH4P	ENST00000326592.9	WAS protein family homolog 4 pseudogene	5	1	1	0	0	0	hsa-miR-7974	-0.44	-0.44	N/A
GLTPD1	ENST00000343938.4	glycolipid transfer protein domain containing 1	4136	3	0	2	1	2	hsa-miR-7974	-0.44	-0.44	N/A
XIRP1	ENST00000396251.1	xin actin-binding repeat containing 1	5	3	0	2	1	0	hsa-miR-7974	-0.44	-0.44	N/A
TMEM79	ENST00000295694.5	transmembrane protein 79	11	1	1	0	0	1	hsa-miR-7974	-0.44	-0.44	N/A
CASP7	ENST00000369331.4	caspase 7, apoptosis-related cysteine peptidase	277	1	1	0	0	0	hsa-miR-7974	-0.44	-0.44	N/A
CPLX1	ENST00000304062.6	complexin 1	49	2	2	0	0	0	hsa-miR-7974	-0.44	-0.88	N/A
C8orf49	ENST00000525043.2	chromosome 8 open reading frame 49	5	1	0	1	0	1	hsa-miR-7974	-0.44	-0.44	N/A
NAT9	ENST00000357814.3	N-acetyltransferase 9 (GCN5-related, putative)	36	1	1	0	0	0	hsa-miR-7974	-0.44	-0.44	N/A
TP53I11	ENST00000531928.2	tumor protein p53 inducible protein 11	99	1	0	1	0	0	hsa-miR-7974	-0.44	-0.44	N/A
RND3	ENST00000375734.2	Rho family GTPase 3	574	1	1	0	0	0	hsa-miR-7974	-0.44	-0.44	N/A
DHH	ENST00000266991.2	desert hedgehog	5	1	1	0	0	0	hsa-miR-7974	-0.43	-0.43	N/A
DMP1	ENST00000339673.6	dentin matrix acidic phosphoprotein 1	5	1	1	0	0	0	hsa-miR-7974	-0.43	-0.43	N/A
SMTNL2	ENST00000338859.4	smoothelin-like 2	23	1	1	0	0	1	hsa-miR-7974	-0.43	-0.43	N/A
KCNE1	ENST00000399289.3	potassium voltage-gated channel, Isk-related family, member 1	5	2	1	1	0	0	hsa-miR-7974	-0.43	-0.43	N/A
CD320	ENST00000537716.2	CD320 molecule	36	1	1	0	0	0	hsa-miR-7974	-0.43	-0.43	N/A
MACC1	ENST00000400331.5	metastasis associated in colon cancer 1	5	4	0	4	0	0	hsa-miR-7974	-0.43	-0.43	N/A
FAM32A	ENST00000263384.7	family with sequence similarity 32, member A	1163	2	0	1	1	0	hsa-miR-7974	-0.43	-0.47	N/A
TTC28	ENST00000397906.2	tetratricopeptide repeat domain 28	227	3	2	0	1	0	hsa-miR-7974	-0.43	-0.78	N/A
ARHGEF6	ENST00000370620.1	Rac/Cdc42 guanine nucleotide exchange factor (GEF) 6	15	3	1	1	1	0	hsa-miR-7974	-0.43	-0.55	N/A
RRM2	ENST00000360566.2	ribonucleotide reductase M2	3907	1	1	0	0	0	hsa-miR-7974	-0.43	-0.43	N/A
SMPD1	ENST00000299397.3	sphingomyelin phosphodiesterase 1, acid lysosomal	1334	1	1	0	0	0	hsa-miR-7974	-0.43	-0.43	N/A
TXLNB	ENST00000358430.3	taxilin beta	5	1	1	0	0	0	hsa-miR-7974	-0.42	-0.42	N/A
TNFRSF13C	ENST00000291232.3	tumor necrosis factor receptor superfamily, member 13C	36	2	1	0	1	2	hsa-miR-7974	-0.42	-0.54	N/A
CHCHD5	ENST00000409719.1	coiled-coil-helix-coiled-coil-helix domain containing 5	1577	3	2	1	0	0	hsa-miR-7974	-0.42	-0.8	N/A
FAM183A	ENST00000410048.1	family with sequence similarity 183, member A	5	1	0	1	0	0	hsa-miR-7974	-0.42	-0.42	N/A
B3GALT5	ENST00000380620.4	UDP-Gal:betaGlcNAc beta 1,3-galactosyltransferase, polypeptide 5	5	4	3	1	0	1	hsa-miR-7974	-0.42	-0.42	N/A
SNX20	ENST00000300590.3	sorting nexin 20	5	3	0	3	0	0	hsa-miR-7974	-0.42	-0.42	N/A
ATXN2	ENST00000550104.1	ataxin 2	7	1	1	0	0	1	hsa-miR-7974	-0.42	-0.42	N/A
DOK7	ENST00000507039.1	docking protein 7	19	3	0	3	0	0	hsa-miR-7974	-0.42	-0.42	N/A
CELF1	ENST00000395290.2	CUGBP, Elav-like family member 1	153	3	2	0	1	2	hsa-miR-7974	-0.42	-0.49	N/A
SCNN1G	ENST00000300061.2	sodium channel, non-voltage-gated 1, gamma subunit	5	1	1	0	0	0	hsa-miR-7974	-0.42	-0.42	N/A
KLF13	ENST00000307145.3	Kruppel-like factor 13	5	2	0	1	1	1	hsa-miR-7974	-0.42	-0.42	N/A
PRKAA1	ENST00000397128.2	protein kinase, AMP-activated, alpha 1 catalytic subunit	1415	1	1	0	0	0	hsa-miR-7974	-0.42	-0.44	N/A
CYB561D1	ENST00000496961.1	cytochrome b561 family, member D1	105	2	1	0	1	1	hsa-miR-7974	-0.42	-0.42	N/A
MYOCD	ENST00000425538.1	myocardin	62	3	1	2	0	0	hsa-miR-7974	-0.42	-0.43	N/A
C21orf33	ENST00000291577.6	chromosome 21 open reading frame 33	1153	1	1	0	0	0	hsa-miR-7974	-0.42	-0.42	N/A
ELOVL2	ENST00000354666.3	ELOVL fatty acid elongase 2	99	1	1	0	0	1	hsa-miR-7974	-0.42	-0.42	N/A
AC022532.1	ENST00000420338.2	Uncharacterized protein	15	1	1	0	0	0	hsa-miR-7974	-0.42	-0.42	N/A
UNC45A	ENST00000394275.2	unc-45 homolog A (C. elegans)	2910	2	0	2	0	0	hsa-miR-7974	-0.42	-0.42	N/A
RPUSD1	ENST00000565809.1	RNA pseudouridylate synthase domain containing 1	1360	1	1	0	0	0	hsa-miR-7974	-0.42	-0.42	N/A
P2RX2	ENST00000389110.3	purinergic receptor P2X, ligand-gated ion channel, 2	5	1	1	0	0	1	hsa-miR-7974	-0.42	-0.42	N/A
NINJ1	ENST00000375446.4	ninjurin 1	1216	1	1	0	0	0	hsa-miR-7974	-0.42	-0.42	N/A
TEDDM1	ENST00000367565.1	transmembrane epididymal protein 1	5	1	1	0	0	0	hsa-miR-7974	-0.42	-0.42	N/A
KIAA1683	ENST00000600328.3	KIAA1683	19	1	0	1	0	0	hsa-miR-7974	-0.42	-0.42	N/A
C9orf62	ENST00000320778.2	chromosome 9 open reading frame 62	5	1	1	0	0	1	hsa-miR-7974	-0.42	-0.42	N/A
EEPD1	ENST00000242108.4	endonuclease/exonuclease/phosphatase family domain containing 1	39	2	1	1	0	0	hsa-miR-7974	-0.42	-0.49	N/A
IL4R	ENST00000395762.2	interleukin 4 receptor	239	1	1	0	0	0	hsa-miR-7974	-0.41	-0.41	N/A
SFRP1	ENST00000220772.3	secreted frizzled-related protein 1	148	1	1	0	0	1	hsa-miR-7974	-0.41	-0.41	N/A
FBLN1	ENST00000327858.6	fibulin 1	4812	2	0	2	0	0	hsa-miR-7974	-0.41	-0.42	N/A
F2RL3	ENST00000248076.3	coagulation factor II (thrombin) receptor-like 3	5	3	1	1	1	0	hsa-miR-7974	-0.41	-0.41	N/A
KCTD18	ENST00000359878.3	potassium channel tetramerization domain containing 18	12	1	1	0	0	0	hsa-miR-7974	-0.41	-0.41	N/A
SIGLEC5	ENST00000222107.4	sialic acid binding Ig-like lectin 5	5	2	0	1	1	0	hsa-miR-7974	-0.41	-0.41	N/A
ZFR2	ENST00000262961.4	zinc finger RNA binding protein 2	5	2	2	0	0	1	hsa-miR-7974	-0.41	-0.41	N/A
SNN	ENST00000329565.5	stannin	663	2	1	1	0	1	hsa-miR-7974	-0.41	-0.44	N/A
ZSWIM6	ENST00000252744.5	zinc finger, SWIM-type containing 6	933	2	1	1	0	0	hsa-miR-7974	-0.41	-0.42	N/A
SDC1	ENST00000254351.4	syndecan 1	3152	1	1	0	0	0	hsa-miR-7974	-0.41	-0.41	N/A
CDPF1	ENST00000404744.1	cysteine-rich, DPF motif domain containing 1	169	1	1	0	0	0	hsa-miR-7974	-0.41	-0.41	N/A
NDUFA4L2	ENST00000556732.1	NADH dehydrogenase (ubiquinone) 1 alpha subcomplex, 4-like 2	10	1	1	0	0	0	hsa-miR-7974	-0.41	-0.41	N/A
MOGAT2	ENST00000526712.1	monoacylglycerol O-acyltransferase 2	5	2	1	1	0	0	hsa-miR-7974	-0.41	-0.41	N/A
SMPD4	ENST00000351288.6	sphingomyelin phosphodiesterase 4, neutral membrane (neutral sphingomyelinase-3)	5	2	0	1	1	0	hsa-miR-7974	-0.41	-0.41	N/A
KIAA0087	ENST00000242109.3	KIAA0087	5	2	0	0	2	1	hsa-miR-7974	-0.41	-0.41	N/A
FTHL17	ENST00000359202.3	ferritin, heavy polypeptide-like 17	5	1	1	0	0	0	hsa-miR-7974	-0.41	-0.41	N/A
OSBPL5	ENST00000478260.1	oxysterol binding protein-like 5	215	1	1	0	0	0	hsa-miR-7974	-0.41	-0.41	N/A
PLEC	ENST00000345136.3	plectin	7	1	1	0	0	1	hsa-miR-7974	-0.41	-0.41	N/A
SEMA4G	ENST00000210633.3	sema domain, immunoglobulin domain (Ig), transmembrane domain (TM) and short cytoplasmic domain, (semaphorin) 4G	1015	1	1	0	0	0	hsa-miR-7974	-0.4	-0.4	N/A
CMKLR1	ENST00000312143.7	chemokine-like receptor 1	5	1	0	0	1	2	hsa-miR-7974	-0.4	-0.4	N/A
GFRA4	ENST00000290417.2	GDNF family receptor alpha 4	5	1	1	0	0	0	hsa-miR-7974	-0.4	-0.4	N/A
TFRC	ENST00000540528.1	transferrin receptor	296	1	0	0	1	2	hsa-miR-7974	-0.4	-0.41	N/A
CSF2	ENST00000296871.2	colony stimulating factor 2 (granulocyte-macrophage)	103	1	1	0	0	0	hsa-miR-7974	-0.4	-0.4	N/A
SLA2	ENST00000262866.4	Src-like-adaptor 2	5	2	0	1	1	1	hsa-miR-7974	-0.4	-0.4	N/A
UNC80	ENST00000439458.1	unc-80 homolog (C. elegans)	5	2	0	1	1	1	hsa-miR-7974	-0.4	-0.4	N/A
GAPT	ENST00000396776.2	GRB2-binding adaptor protein, transmembrane	5	2	0	0	2	0	hsa-miR-7974	-0.4	-0.4	N/A
TEX15	ENST00000256246.2	testis expressed 15	58	2	0	0	2	0	hsa-miR-7974	-0.4	-0.4	N/A
NPTX1	ENST00000306773.4	neuronal pentraxin I	1876	4	0	3	1	0	hsa-miR-7974	-0.4	-0.41	N/A
RABL3	ENST00000273375.3	RAB, member of RAS oncogene family-like 3	165	1	0	1	0	1	hsa-miR-7974	-0.4	-0.44	N/A
SNX21	ENST00000462307.1	sorting nexin family member 21	343	3	0	2	1	1	hsa-miR-7974	-0.4	-0.47	N/A
PLA2G4C	ENST00000354276.3	phospholipase A2, group IVC (cytosolic, calcium-independent)	12	1	1	0	0	0	hsa-miR-7974	-0.4	-0.4	N/A
GPR161	ENST00000367838.1	G protein-coupled receptor 161	1712	4	3	0	1	1	hsa-miR-7974	-0.4	-0.44	N/A
GPRC5B	ENST00000300571.2	G protein-coupled receptor, family C, group 5, member B	84	2	1	0	1	1	hsa-miR-7974	-0.4	-0.45	N/A
PGAP2	ENST00000396993.4	post-GPI attachment to proteins 2	595	1	1	0	0	0	hsa-miR-7974	-0.4	-0.4	N/A
LUZPP1	ENST00000599511.1	HCG1777807; Leucine zipper protein 3; Uncharacterized protein	5	1	1	0	0	0	hsa-miR-7974	-0.4	-0.4	N/A
SYT9	ENST00000318881.6	synaptotagmin IX	5	1	1	0	0	2	hsa-miR-7974	-0.4	-0.4	N/A
C12orf36	ENST00000318426.2	chromosome 12 open reading frame 36	5	2	0	1	1	0	hsa-miR-7974	-0.4	-0.4	N/A
CDX2	ENST00000381020.7	caudal type homeobox 2	563	1	1	0	0	2	hsa-miR-7974	-0.4	-0.49	N/A
LGALS9	ENST00000395473.2	lectin, galactoside-binding, soluble, 9	5	2	1	0	1	0	hsa-miR-7974	-0.4	-0.4	N/A
TNFSF13B	ENST00000375887.4	tumor necrosis factor (ligand) superfamily, member 13b	5	1	1	0	0	0	hsa-miR-7974	-0.4	-0.4	N/A
CTD-2370N5.3	ENST00000578584.1		5	1	0	1	0	0	hsa-miR-7974	-0.4	-0.4	N/A
TP53INP2	ENST00000374810.3	tumor protein p53 inducible nuclear protein 2	12	2	2	0	0	2	hsa-miR-7974	-0.4	-0.4	N/A
FAM26D	ENST00000368597.2	family with sequence similarity 26, member D	5	1	0	1	0	0	hsa-miR-7974	-0.4	-0.4	N/A
FAIM2	ENST00000320634.3	Fas apoptotic inhibitory molecule 2	5	2	1	0	1	0	hsa-miR-7974	-0.4	-0.4	N/A
NDRG3	ENST00000373803.2	NDRG family member 3	960	2	1	0	1	0	hsa-miR-7974	-0.39	-0.43	N/A
ICOS	ENST00000435193.1	inducible T-cell co-stimulator	5	2	0	1	1	1	hsa-miR-7974	-0.39	-0.39	N/A
DHRSX	ENST00000334651.5	dehydrogenase/reductase (SDR family) X-linked	5	1	1	0	0	1	hsa-miR-7974	-0.39	-0.39	N/A
ZCCHC3	ENST00000382352.3	zinc finger, CCHC domain containing 3	1328	1	1	0	0	0	hsa-miR-7974	-0.39	-0.39	N/A
ZMIZ2	ENST00000309315.4	zinc finger, MIZ-type containing 2	761	3	0	2	1	3	hsa-miR-7974	-0.39	-0.49	N/A
OGT	ENST00000373719.3	O-linked N-acetylglucosamine (GlcNAc) transferase	1036	2	1	0	1	0	hsa-miR-7974	-0.39	-0.49	N/A
XAF1	ENST00000361842.3	XIAP associated factor 1	5	1	1	0	0	1	hsa-miR-7974	-0.39	-0.39	N/A
AC006455.1	ENST00000456890.1		5	1	1	0	0	0	hsa-miR-7974	-0.39	-0.39	N/A
ZNF549	ENST00000602149.1	zinc finger protein 549	7	2	1	0	1	2	hsa-miR-7974	-0.39	-0.53	N/A
LIMS2	ENST00000409286.1	LIM and senescent cell antigen-like domains 2	170	2	1	0	1	0	hsa-miR-7974	-0.39	-0.39	N/A
KLK9	ENST00000376832.4	kallikrein-related peptidase 9	5	2	0	1	1	0	hsa-miR-7974	-0.39	-0.39	N/A
RHAG	ENST00000371175.4	Rh-associated glycoprotein	5	1	1	0	0	0	hsa-miR-7974	-0.39	-0.39	N/A
SPINT3	ENST00000217428.6	serine peptidase inhibitor, Kunitz type, 3	5	1	0	1	0	0	hsa-miR-7974	-0.39	-0.39	N/A
HMGN5	ENST00000358130.2	high mobility group nucleosome binding domain 5	46	1	0	1	0	0	hsa-miR-7974	-0.39	-0.39	N/A
KIF2A	ENST00000381103.2	kinesin heavy chain member 2A	905	1	1	0	0	0	hsa-miR-7974	-0.39	-0.4	N/A
PHB	ENST00000300408.3	prohibitin	759	2	0	2	0	0	hsa-miR-7974	-0.39	-0.39	N/A
SLC1A2	ENST00000278379.3	solute carrier family 1 (glial high affinity glutamate transporter), member 2	5	2	0	1	1	3	hsa-miR-7974	-0.39	-0.39	N/A
STK38	ENST00000229812.7	serine/threonine kinase 38	156	2	1	0	1	0	hsa-miR-7974	-0.39	-0.39	N/A
DOK6	ENST00000382713.5	docking protein 6	8	2	0	2	0	1	hsa-miR-7974	-0.39	-0.39	N/A
BTD	ENST00000303498.5	biotinidase	183	4	1	1	2	2	hsa-miR-7974	-0.38	-0.5	N/A
SPTBN5	ENST00000320955.6	spectrin, beta, non-erythrocytic 5	7	2	0	0	2	0	hsa-miR-7974	-0.38	-0.38	N/A
RBM22	ENST00000199814.4	RNA binding motif protein 22	4854	2	0	1	1	0	hsa-miR-7974	-0.38	-0.39	N/A
RPS10	ENST00000344700.3	ribosomal protein S10	223	1	0	0	1	0	hsa-miR-7974	-0.38	-0.38	N/A
IL18BP	ENST00000497194.2	interleukin 18 binding protein	41	1	0	1	0	1	hsa-miR-7974	-0.38	-0.44	N/A
DIP2B	ENST00000301180.5	DIP2 disco-interacting protein 2 homolog B (Drosophila)	1613	2	0	2	0	0	hsa-miR-7974	-0.38	-0.39	N/A
TANC2	ENST00000424789.2	tetratricopeptide repeat, ankyrin repeat and coiled-coil containing 2	155	3	1	0	2	0	hsa-miR-7974	-0.38	-0.38	N/A
CADM2	ENST00000383699.3	cell adhesion molecule 2	5	2	1	1	0	1	hsa-miR-7974	-0.38	-0.38	N/A
RAB40B	ENST00000571995.1	RAB40B, member RAS oncogene family	495	2	1	1	0	0	hsa-miR-7974	-0.38	-0.51	N/A
IL20RB	ENST00000329582.4	interleukin 20 receptor beta	16	1	1	0	0	0	hsa-miR-7974	-0.38	-0.38	N/A
THAP10	ENST00000249861.4	THAP domain containing 10	22	1	1	0	0	0	hsa-miR-7974	-0.38	-0.38	N/A
ATP13A1	ENST00000291503.5	ATPase type 13A1	69	1	1	0	0	0	hsa-miR-7974	-0.38	-0.38	N/A
TREML2	ENST00000483722.1	triggering receptor expressed on myeloid cells-like 2	5	4	1	2	1	1	hsa-miR-7974	-0.38	-0.56	N/A
ATF2	ENST00000487334.2	activating transcription factor 2	123	2	0	1	1	0	hsa-miR-7974	-0.38	-0.38	N/A
LCP2	ENST00000046794.5	lymphocyte cytosolic protein 2 (SH2 domain containing leukocyte protein of 76kDa)	5	2	0	1	1	1	hsa-miR-7974	-0.38	-0.38	N/A
GRIN2B	ENST00000609686.1	glutamate receptor, ionotropic, N-methyl D-aspartate 2B	5	5	3	1	1	1	hsa-miR-7974	-0.38	-0.38	N/A
TTC13	ENST00000366661.4	tetratricopeptide repeat domain 13	3928	3	1	1	1	1	hsa-miR-7974	-0.38	-0.54	N/A
C11orf16	ENST00000326053.5	chromosome 11 open reading frame 16	5	1	1	0	0	0	hsa-miR-7974	-0.38	-0.38	N/A
ATP4A	ENST00000262623.3	ATPase, H+/K+ exchanging, alpha polypeptide	5	2	0	1	1	0	hsa-miR-7974	-0.38	-0.38	N/A
GCN1L1	ENST00000300648.6	GCN1 general control of amino-acid synthesis 1-like 1 (yeast)	1283	1	1	0	0	0	hsa-miR-7974	-0.37	-0.39	N/A
MRPL4	ENST00000590669.1	mitochondrial ribosomal protein L4	3854	1	1	0	0	0	hsa-miR-7974	-0.37	-0.38	N/A
YPEL2	ENST00000312655.4	yippee-like 2 (Drosophila)	62	1	1	0	0	1	hsa-miR-7974	-0.37	-0.37	N/A
SMIM7	ENST00000487416.2	small integral membrane protein 7	1144	1	0	1	0	1	hsa-miR-7974	-0.37	-0.39	N/A
ATP1B4	ENST00000218008.3	ATPase, Na+/K+ transporting, beta 4 polypeptide	5	1	1	0	0	1	hsa-miR-7974	-0.37	-0.37	N/A
AC007375.1	ENST00000600936.1	Uncharacterized protein; cDNA FLJ43210 fis, clone FEBRA2020582	7	3	0	2	1	0	hsa-miR-7974	-0.37	-0.37	N/A
C11orf44	ENST00000317019.2	chromosome 11 open reading frame 44	5	3	0	1	2	1	hsa-miR-7974	-0.37	-0.37	N/A
RASSF4	ENST00000374417.2	Ras association (RalGDS/AF-6) domain family member 4	515	2	1	0	1	0	hsa-miR-7974	-0.37	-0.57	N/A
DLEC1	ENST00000308059.6	deleted in lung and esophageal cancer 1	5	1	1	0	0	0	hsa-miR-7974	-0.37	-0.37	N/A
STAT3	ENST00000585517.1	signal transducer and activator of transcription 3 (acute-phase response factor)	478	1	1	0	0	1	hsa-miR-7974	-0.37	-0.37	N/A
PML	ENST00000435786.2	promyelocytic leukemia	95	2	0	1	1	0	hsa-miR-7974	-0.37	-0.37	N/A
BTN2A2	ENST00000432533.2	butyrophilin, subfamily 2, member A2	125	1	1	0	0	1	hsa-miR-7974	-0.37	-0.37	N/A
CDKN2D	ENST00000393599.2	cyclin-dependent kinase inhibitor 2D (p19, inhibits CDK4)	186	1	1	0	0	0	hsa-miR-7974	-0.37	-0.37	N/A
DDAH1	ENST00000535924.2	dimethylarginine dimethylaminohydrolase 1	46	1	1	0	0	0	hsa-miR-7974	-0.37	-0.37	N/A
TULP4	ENST00000367097.3	tubby like protein 4	93	2	1	0	1	3	hsa-miR-7974	-0.37	-0.37	N/A
FAM83F	ENST00000333407.6	family with sequence similarity 83, member F	5	3	0	2	1	3	hsa-miR-7974	-0.37	-0.37	N/A
TTC38	ENST00000381031.3	tetratricopeptide repeat domain 38	1352	1	1	0	0	0	hsa-miR-7974	-0.37	-0.37	N/A
HEBP1	ENST00000014930.4	heme binding protein 1	2855	1	0	0	1	0	hsa-miR-7974	-0.37	-0.37	N/A
SCRN1	ENST00000242059.5	secernin 1	29	1	1	0	0	1	hsa-miR-7974	-0.37	-0.39	N/A
RASGEF1B	ENST00000509081.1	RasGEF domain family, member 1B	20	2	0	0	2	0	hsa-miR-7974	-0.37	-0.37	N/A
PTGFRN	ENST00000393203.2	prostaglandin F2 receptor inhibitor	591	3	1	1	1	0	hsa-miR-7974	-0.37	-0.44	N/A
SUCLG1	ENST00000393868.2	succinate-CoA ligase, alpha subunit	73	1	0	0	1	0	hsa-miR-7974	-0.37	-0.39	N/A
MGRN1	ENST00000415496.1	mahogunin ring finger 1, E3 ubiquitin protein ligase	2337	4	1	3	0	0	hsa-miR-7974	-0.37	-0.37	N/A
LYST	ENST00000389794.3	lysosomal trafficking regulator	9	2	0	1	1	0	hsa-miR-7974	-0.37	-0.37	N/A
MICAL2	ENST00000379612.3	microtubule associated monooxygenase, calponin and LIM domain containing 2	1742	2	1	0	1	0	hsa-miR-7974	-0.37	-0.37	N/A
SIPA1L2	ENST00000366630.1	signal-induced proliferation-associated 1 like 2	182	1	1	0	0	0	hsa-miR-7974	-0.37	-0.4	N/A
ITPKC	ENST00000263370.2	inositol-trisphosphate 3-kinase C	2682	1	1	0	0	0	hsa-miR-7974	-0.36	-0.36	N/A
S100A11	ENST00000271638.2	S100 calcium binding protein A11	433	1	0	1	0	0	hsa-miR-7974	-0.36	-0.36	N/A
MEA1	ENST00000244711.3	male-enhanced antigen 1	2956	1	1	0	0	0	hsa-miR-7974	-0.36	-0.69	N/A
TMEM141	ENST00000290079.8	transmembrane protein 141	11443	3	0	3	0	0	hsa-miR-7974	-0.36	-0.79	N/A
RPP14	ENST00000528153.1	Hydroxyacyl-thioester dehydratase type 2, mitochondrial	1344	2	1	0	1	0	hsa-miR-7974	-0.36	-0.54	N/A
C17orf80	ENST00000359042.2	chromosome 17 open reading frame 80	740	1	1	0	0	1	hsa-miR-7974	-0.36	-0.37	N/A
NOP2	ENST00000545200.1	NOP2 nucleolar protein	27	2	0	0	2	0	hsa-miR-7974	-0.36	-0.36	N/A
RARRES3	ENST00000255688.3	retinoic acid receptor responder (tazarotene induced) 3	60	1	0	0	1	0	hsa-miR-7974	-0.36	-0.36	N/A
UBL4A	ENST00000369660.4	ubiquitin-like 4A	3118	2	0	1	1	0	hsa-miR-7974	-0.36	-0.36	N/A
ZNF460	ENST00000360338.3	zinc finger protein 460	164	2	1	1	0	0	hsa-miR-7974	-0.36	-0.36	N/A
FOXO1	ENST00000379561.5	forkhead box O1	480	4	0	2	2	1	hsa-miR-7974	-0.36	-0.37	N/A
AL353791.1	ENST00000426179.1		5	1	0	1	0	1	hsa-miR-7974	-0.36	-0.36	N/A
MED22	ENST00000344469.5	mediator complex subunit 22	43	3	1	2	0	2	hsa-miR-7974	-0.36	-0.75	N/A
SLC24A2	ENST00000341998.2	solute carrier family 24 (sodium/potassium/calcium exchanger), member 2	5	3	1	2	0	1	hsa-miR-7974	-0.36	-0.36	N/A
ARHGEF18	ENST00000319670.9	Rho/Rac guanine nucleotide exchange factor (GEF) 18	2596	2	1	1	0	2	hsa-miR-7974	-0.36	-0.36	N/A
POLR1E	ENST00000377798.4	polymerase (RNA) I polypeptide E, 53kDa	540	2	1	0	1	1	hsa-miR-7974	-0.36	-0.41	N/A
FAM196B	ENST00000377365.3	family with sequence similarity 196, member B	174	1	0	0	1	1	hsa-miR-7974	-0.36	-0.38	N/A
SLC2A10	ENST00000359271.2	solute carrier family 2 (facilitated glucose transporter), member 10	17	1	1	0	0	0	hsa-miR-7974	-0.36	-0.36	N/A
ELMO2	ENST00000290246.6	engulfment and cell motility 2	22	2	0	1	1	0	hsa-miR-7974	-0.36	-0.36	N/A
MPZL2	ENST00000278937.2	myelin protein zero-like 2	260	1	0	1	0	0	hsa-miR-7974	-0.36	-0.36	N/A
CARHSP1	ENST00000396593.2	calcium regulated heat stable protein 1, 24kDa	113	4	1	2	1	1	hsa-miR-7974	-0.36	-0.94	N/A
TEX22	ENST00000451127.2	testis expressed 22	9	1	1	0	0	2	hsa-miR-7974	-0.36	-0.38	N/A
PROM2	ENST00000317668.4	prominin 2	18	2	0	2	0	0	hsa-miR-7974	-0.36	-0.36	N/A
VPS11	ENST00000300793.6	vacuolar protein sorting 11 homolog (S. cerevisiae)	54	1	0	1	0	0	hsa-miR-7974	-0.36	-0.36	N/A
TRIM29	ENST00000341846.5	tripartite motif containing 29	5	2	2	0	0	1	hsa-miR-7974	-0.36	-0.36	N/A
MLPH	ENST00000264605.3	melanophilin	85	1	1	0	0	0	hsa-miR-7974	-0.36	-0.36	N/A
CRAT	ENST00000318080.2	carnitine O-acetyltransferase	1867	1	1	0	0	0	hsa-miR-7974	-0.36	-0.36	N/A
U2AF2	ENST00000450554.2	U2 small nuclear RNA auxiliary factor 2	1093	1	0	1	0	3	hsa-miR-7974	-0.36	-0.36	N/A
GPR68	ENST00000531499.2	G protein-coupled receptor 68	5	2	1	1	0	1	hsa-miR-7974	-0.36	-0.36	N/A
FAM127B	ENST00000370775.2	family with sequence similarity 127, member B	647	2	0	2	0	0	hsa-miR-7974	-0.36	-0.36	N/A
DMRTC2	ENST00000269945.3	DMRT-like family C2	5	1	0	1	0	1	hsa-miR-7974	-0.35	-0.35	N/A
UBE2E3	ENST00000410062.4	ubiquitin-conjugating enzyme E2E 3	15	2	1	0	1	0	hsa-miR-7974	-0.35	-0.58	N/A
ADCY2	ENST00000338316.4	adenylate cyclase 2 (brain)	13	2	1	1	0	0	hsa-miR-7974	-0.35	-0.58	N/A
GPR55	ENST00000392040.1	G protein-coupled receptor 55	5	2	1	1	0	0	hsa-miR-7974	-0.35	-0.35	N/A
SMR3B	ENST00000304915.3	submaxillary gland androgen regulated protein 3B	5	1	0	1	0	0	hsa-miR-7974	-0.35	-0.35	N/A
PAQR9	ENST00000340634.3	progestin and adipoQ receptor family member IX	233	1	0	1	0	0	hsa-miR-7974	-0.35	-0.37	N/A
RXFP3	ENST00000330120.3	relaxin/insulin-like family peptide receptor 3	5	3	0	2	1	0	hsa-miR-7974	-0.35	-0.35	N/A
SV2C	ENST00000502798.2	synaptic vesicle glycoprotein 2C	30	4	0	1	3	0	hsa-miR-7974	-0.35	-0.37	N/A
SRPK1	ENST00000373825.2	SRSF protein kinase 1	114	2	1	1	0	1	hsa-miR-7974	-0.35	-0.39	N/A
DENND1A	ENST00000373624.2	DENN/MADD domain containing 1A	2794	2	1	1	0	0	hsa-miR-7974	-0.35	-0.35	N/A
PDAP1	ENST00000350498.3	PDGFA associated protein 1	208	2	0	2	0	1	hsa-miR-7974	-0.35	-0.36	N/A
AC144568.2	ENST00000522481.3	Uncharacterized protein	5	1	0	1	0	0	hsa-miR-7974	-0.35	-0.35	N/A
LDB1	ENST00000361198.5	LIM domain binding 1	61	2	0	2	0	0	hsa-miR-7974	-0.35	-0.35	N/A
LGALS9C	ENST00000328114.6	lectin, galactoside-binding, soluble, 9C	5	2	1	0	1	0	hsa-miR-7974	-0.35	-0.35	N/A
LGALS9B	ENST00000423676.3	lectin, galactoside-binding, soluble, 9B	5	2	1	0	1	0	hsa-miR-7974	-0.35	-0.35	N/A
ARF1	ENST00000540651.1	ADP-ribosylation factor 1	235	2	1	1	0	0	hsa-miR-7974	-0.35	-0.39	N/A
PRR26	ENST00000381489.5	proline rich 26	5	1	0	1	0	1	hsa-miR-7974	-0.35	-0.35	N/A
CLEC1A	ENST00000315330.4	C-type lectin domain family 1, member A	5	1	1	0	0	0	hsa-miR-7974	-0.35	-0.35	N/A
YEATS2	ENST00000305135.5	YEATS domain containing 2	499	2	0	2	0	0	hsa-miR-7974	-0.35	-0.35	N/A
PATE4	ENST00000457514.2	prostate and testis expressed 4	5	1	1	0	0	0	hsa-miR-7974	-0.35	-0.35	N/A
MDGA1	ENST00000297153.7	MAM domain containing glycosylphosphatidylinositol anchor 1	240	2*	0	1	0	2	hsa-miR-7974	-0.35	-0.35	N/A
PYGB	ENST00000216962.4	phosphorylase, glycogen; brain	1761	4	0	4	0	1	hsa-miR-7974	-0.35	-0.35	N/A
SSBP3-AS1	ENST00000361350.4	SSBP3 antisense RNA 1	5	1	1	0	0	0	hsa-miR-7974	-0.35	-0.35	N/A
GPR110	ENST00000371253.2	G protein-coupled receptor 110	5	2	0	0	2	0	hsa-miR-7974	-0.35	-0.35	N/A
LHX4	ENST00000263726.2	LIM homeobox 4	13	2	1	1	0	0	hsa-miR-7974	-0.35	-0.51	N/A
GSTM5	ENST00000369812.5	glutathione S-transferase mu 5	5	1	1	0	0	1	hsa-miR-7974	-0.35	-0.35	N/A
C17orf78	ENST00000300618.4	chromosome 17 open reading frame 78	5	1	0	1	0	0	hsa-miR-7974	-0.35	-0.35	N/A
PRR24	ENST00000552360.2	proline rich 24	282	1	0	1	0	1	hsa-miR-7974	-0.35	-0.35	N/A
FGF23	ENST00000237837.1	fibroblast growth factor 23	5	1	1	0	0	1	hsa-miR-7974	-0.35	-0.35	N/A
DGCR8	ENST00000383024.2	DGCR8 microprocessor complex subunit	1018	2	1	0	1	0	hsa-miR-7974	-0.35	-0.36	N/A
BRD9	ENST00000323510.4	bromodomain containing 9	281	3	0	3	0	1	hsa-miR-7974	-0.35	-0.47	N/A
AAK1	ENST00000409085.4	AP2 associated kinase 1	27	1	1	0	0	4	hsa-miR-7974	-0.35	-0.57	N/A
TDO2	ENST00000536354.2	tryptophan 2,3-dioxygenase	5	1	0	1	0	0	hsa-miR-7974	-0.35	-0.35	N/A
ADIRF	ENST00000372013.3	adipogenesis regulatory factor	24	1	0	1	0	0	hsa-miR-7974	-0.35	-0.35	N/A
RBPMS	ENST00000320203.4	RNA binding protein with multiple splicing	472	1	0	1	0	1	hsa-miR-7974	-0.35	-0.35	N/A
COL12A1	ENST00000322507.8	collagen, type XII, alpha 1	482	2	1	0	1	0	hsa-miR-7974	-0.35	-0.37	N/A
TSHZ2	ENST00000371497.5	teashirt zinc finger homeobox 2	351	2	0	1	1	1	hsa-miR-7974	-0.35	-0.35	N/A
NTM	ENST00000374791.3	neurotrimin	231	1	0	1	0	0	hsa-miR-7974	-0.34	-0.34	N/A
TMEM246	ENST00000374847.1	transmembrane protein 246	367	1	1	0	0	0	hsa-miR-7974	-0.34	-0.34	N/A
ACIN1	ENST00000557515.1	apoptotic chromatin condensation inducer 1	141	1	0	0	1	2	hsa-miR-7974	-0.34	-0.34	N/A
FAM104A	ENST00000581110.1	family with sequence similarity 104, member A	2724	2	0	2	0	0	hsa-miR-7974	-0.34	-0.45	N/A
NDOR1	ENST00000427047.2	NADPH dependent diflavin oxidoreductase 1	1044	4	0	1	3	1	hsa-miR-7974	-0.34	-0.36	N/A
SH3TC2	ENST00000502274.1	SH3 domain and tetratricopeptide repeats 2	31	3	1	2	0	2	hsa-miR-7974	-0.34	-0.79	N/A
PPM1J	ENST00000309276.6	protein phosphatase, Mg2+/Mn2+ dependent, 1J	89	1	0	1	0	0	hsa-miR-7974	-0.34	-0.34	N/A
TMEM52B	ENST00000298530.3	transmembrane protein 52B	11	1	1	0	0	0	hsa-miR-7974	-0.34	-0.34	N/A
C1orf61	ENST00000368243.1	chromosome 1 open reading frame 61	5	1	0	1	0	0	hsa-miR-7974	-0.34	-0.34	N/A
PRODH	ENST00000420436.1	proline dehydrogenase (oxidase) 1	5	2	0	1	1	0	hsa-miR-7974	-0.34	-0.34	N/A
MROH6	ENST00000398882.3	maestro heat-like repeat family member 6	24	3	0	2	1	0	hsa-miR-7974	-0.34	-0.34	N/A
IL17REL	ENST00000389983.2	interleukin 17 receptor E-like	5	4	2	1	1	1	hsa-miR-7974	-0.34	-0.34	N/A
NFAM1	ENST00000329021.5	NFAT activating protein with ITAM motif 1	7	4	1	2	1	1	hsa-miR-7974	-0.34	-0.41	N/A
MANBAL	ENST00000373606.3	mannosidase, beta A, lysosomal-like	2819	2	0	0	2	1	hsa-miR-7974	-0.34	-0.34	N/A
GLS2	ENST00000311966.4	glutaminase 2 (liver, mitochondrial)	10	1	0	0	1	1	hsa-miR-7974	-0.34	-0.34	N/A
SIPA1L3	ENST00000222345.6	signal-induced proliferation-associated 1 like 3	1578	2	0	2	0	1	hsa-miR-7974	-0.34	-0.34	N/A
HAUS2	ENST00000260372.3	HAUS augmin-like complex, subunit 2	270	1	1	0	0	1	hsa-miR-7974	-0.34	-0.38	N/A
SEPHS1	ENST00000545675.1	selenophosphate synthetase 1	281	1	1	0	0	0	hsa-miR-7974	-0.34	-0.34	N/A
RMI2	ENST00000576027.1	RecQ mediated genome instability 2	17	1	0	1	0	0	hsa-miR-7974	-0.34	-0.34	N/A
HEYL	ENST00000372852.3	hairy/enhancer-of-split related with YRPW motif-like	37	5	2	1	2	2	hsa-miR-7974	-0.34	-0.56	N/A
FAM127A	ENST00000257013.7	family with sequence similarity 127, member A	4717	1	1	0	0	0	hsa-miR-7974	-0.34	-0.34	N/A
SATL1	ENST00000332921.5	spermidine/spermine N1-acetyl transferase-like 1	5	1	0	1	0	0	hsa-miR-7974	-0.34	-0.34	N/A
CA1	ENST00000523953.1	carbonic anhydrase I	5	1	0	1	0	0	hsa-miR-7974	-0.34	-0.34	N/A
ZNF879	ENST00000444149.2	zinc finger protein 879	11	2	0	0	2	0	hsa-miR-7974	-0.34	-0.34	N/A
HSF1	ENST00000528838.1	heat shock transcription factor 1	3263	1	1	0	0	0	hsa-miR-7974	-0.34	-0.34	N/A
FREM3	ENST00000329798.5	FRAS1 related extracellular matrix 3	5	1	0	0	1	0	hsa-miR-7974	-0.34	-0.34	N/A
SDK2	ENST00000392650.3	sidekick cell adhesion molecule 2	8	2	0	2	0	2	hsa-miR-7974	-0.34	-0.34	N/A
DKFZP434E1119	ENST00000598970.1		5	2	1	1	0	0	hsa-miR-7974	-0.34	-0.34	N/A
CTDSPL	ENST00000443503.2	CTD (carboxy-terminal domain, RNA polymerase II, polypeptide A) small phosphatase-like	372	2	0	2	0	1	hsa-miR-7974	-0.34	-0.4	N/A
FAM204A	ENST00000369183.4	family with sequence similarity 204, member A	296	1	1	0	0	0	hsa-miR-7974	-0.34	-0.34	N/A
MTMR11	ENST00000406732.3	myotubularin related protein 11	16	1	1	0	0	0	hsa-miR-7974	-0.34	-0.34	N/A
EI24	ENST00000343678.4	etoposide induced 2.4	646	1	1	0	0	0	hsa-miR-7974	-0.34	-0.34	N/A
HMG20B	ENST00000333651.6	high mobility group 20B	2035	2	0	1	1	0	hsa-miR-7974	-0.34	-0.34	N/A
GPR3	ENST00000374024.3	G protein-coupled receptor 3	5	2	1	1	0	0	hsa-miR-7974	-0.34	-0.34	N/A
TMEM132E	ENST00000321639.5	transmembrane protein 132E	461	2	1	1	0	0	hsa-miR-7974	-0.34	-0.34	N/A
DAP	ENST00000230895.6	death-associated protein	8552	2	0	2	0	0	hsa-miR-7974	-0.34	-0.34	N/A
THEM4	ENST00000368814.3	thioesterase superfamily member 4	262	2	2	0	0	2	hsa-miR-7974	-0.33	-0.64	N/A
MKI67	ENST00000368653.3	antigen identified by monoclonal antibody Ki-67	468	1	1	0	0	0	hsa-miR-7974	-0.33	-0.34	N/A
PDRG1	ENST00000202017.4	p53 and DNA-damage regulated 1	116	1	1	0	0	0	hsa-miR-7974	-0.33	-0.33	N/A
LEP	ENST00000308868.4	leptin	5	2	0	0	2	0	hsa-miR-7974	-0.33	-0.33	N/A
C17orf51	ENST00000391411.5	chromosome 17 open reading frame 51	464	1	1	0	0	2	hsa-miR-7974	-0.33	-0.35	N/A
ATP7B	ENST00000242839.4	ATPase, Cu++ transporting, beta polypeptide	88	2	0	1	1	0	hsa-miR-7974	-0.33	-0.33	N/A
ZNF81	ENST00000338637.7	zinc finger protein 81	10	3	1	1	1	0	hsa-miR-7974	-0.33	-0.33	N/A
GCSAM	ENST00000308910.4	germinal center-associated, signaling and motility	5	1	1	0	0	0	hsa-miR-7974	-0.33	-0.33	N/A
PHF13	ENST00000377648.4	PHD finger protein 13	1207	3	0	0	3	0	hsa-miR-7974	-0.33	-0.33	N/A
ZFAT	ENST00000429442.2	zinc finger and AT hook domain containing	120	2	0	1	1	0	hsa-miR-7974	-0.33	-0.33	N/A
GNAZ	ENST00000248996.4	guanine nucleotide binding protein (G protein), alpha z polypeptide	50	2	2	0	0	0	hsa-miR-7974	-0.33	-0.71	N/A
PNMA2	ENST00000522362.2	paraneoplastic Ma antigen 2	362	3	1	1	1	0	hsa-miR-7974	-0.33	-0.33	N/A
ETV7	ENST00000340181.4	ets variant 7	8	2	0	1	1	1	hsa-miR-7974	-0.33	-0.38	N/A
TNFRSF14	ENST00000355716.4	tumor necrosis factor receptor superfamily, member 14	170	2	1	1	0	0	hsa-miR-7974	-0.33	-0.47	N/A
LPAR4	ENST00000435339.3	lysophosphatidic acid receptor 4	5	1	1	0	0	0	hsa-miR-7974	-0.33	-0.33	N/A
NR5A1	ENST00000373588.4	nuclear receptor subfamily 5, group A, member 1	5	2	0	2	0	0	hsa-miR-7974	-0.33	-0.33	N/A
EXOC5	ENST00000413566.2	exocyst complex component 5	242	1	1	0	0	0	hsa-miR-7974	-0.33	-0.33	N/A
ENTPD3	ENST00000301825.3	ectonucleoside triphosphate diphosphohydrolase 3	5	1	1	0	0	0	hsa-miR-7974	-0.33	-0.33	N/A
HIST2H4A	ENST00000610125.1	histone cluster 2, H4a	5	1	0	1	0	0	hsa-miR-7974	-0.33	-0.33	N/A
KRTAP4-5	ENST00000343246.4	keratin associated protein 4-5	5	1	0	0	1	0	hsa-miR-7974	-0.33	-0.33	N/A
NPIPA7	ENST00000422673.2	nuclear pore complex interacting protein family, member A7	5	1	0	0	1	0	hsa-miR-7974	-0.33	-0.33	N/A
PTK2	ENST00000522684.1	protein tyrosine kinase 2	1134	1	0	0	1	1	hsa-miR-7974	-0.33	-0.33	N/A
TMEM43	ENST00000306077.4	transmembrane protein 43	2575	1	1	0	0	0	hsa-miR-7974	-0.33	-0.36	N/A
SIGLEC9	ENST00000250360.3	sialic acid binding Ig-like lectin 9	5	2	0	2	0	1	hsa-miR-7974	-0.33	-0.36	N/A
RP11-1C1.5	ENST00000506021.1	Uncharacterized protein	5	1	0	1	0	0	hsa-miR-7974	-0.33	-0.33	N/A
PTPRM	ENST00000332175.8	protein tyrosine phosphatase, receptor type, M	553	1	1	0	0	0	hsa-miR-7974	-0.33	-0.33	N/A
XKR8	ENST00000373884.5	XK, Kell blood group complex subunit-related family, member 8	7	1	1	0	0	0	hsa-miR-7974	-0.33	-0.33	N/A
NPIPA5	ENST00000432570.2	nuclear pore complex interacting protein family, member A5	5	1	0	0	1	0	hsa-miR-7974	-0.33	-0.33	N/A
LL22NC03-75H12.2	ENST00000405369.3	Novel protein; Uncharacterized protein	5	1	0	0	1	0	hsa-miR-7974	-0.33	-0.33	N/A
NUDCD3	ENST00000355451.7	NudC domain containing 3	659	4	1	0	3	1	hsa-miR-7974	-0.33	-0.5	N/A
EBF4	ENST00000380648.4	early B-cell factor 4	1194	1	1	0	0	0	hsa-miR-7974	-0.33	-0.33	N/A
C17orf50	ENST00000285023.4	chromosome 17 open reading frame 50	5	1	0	1	0	0	hsa-miR-7974	-0.33	-0.33	N/A
GABRE	ENST00000370328.3	gamma-aminobutyric acid (GABA) A receptor, epsilon	6	1	1	0	0	0	hsa-miR-7974	-0.33	-0.33	N/A
OVOL1	ENST00000335987.3	ovo-like 1(Drosophila)	5	2	1	0	1	1	hsa-miR-7974	-0.33	-0.33	N/A
ZDHHC15	ENST00000373367.3	zinc finger, DHHC-type containing 15	5	1	1	0	0	0	hsa-miR-7974	-0.32	-0.33	N/A
APOC2	ENST00000585786.1	apolipoprotein C-II	2242	1	0	0	1	0	hsa-miR-7974	-0.32	-0.33	N/A
INIP	ENST00000374242.4	INTS3 and NABP interacting protein	423	2	0	2	0	0	hsa-miR-7974	-0.32	-0.37	N/A
ZNF618	ENST00000288466.7	zinc finger protein 618	778	6	1	4	1	2	hsa-miR-7974	-0.32	-0.33	N/A
FAM131C	ENST00000375662.4	family with sequence similarity 131, member C	5	2	0	0	2	0	hsa-miR-7974	-0.32	-0.32	N/A
KCNK16	ENST00000425054.2	potassium channel, subfamily K, member 16	5	1	0	1	0	0	hsa-miR-7974	-0.32	-0.32	N/A
BSG	ENST00000346916.4	basigin	6876	2	0	2	0	0	hsa-miR-7974	-0.32	-0.38	N/A
PNPLA5	ENST00000597664.1	patatin-like phospholipase domain containing 5	5	2	0	1	1	0	hsa-miR-7974	-0.32	-0.32	N/A
YWHAB	ENST00000353703.4	tyrosine 3-monooxygenase/tryptophan 5-monooxygenase activation protein, beta polypeptide	272	1	0	1	0	0	hsa-miR-7974	-0.32	-0.34	N/A
NIPAL4	ENST00000311946.7	NIPA-like domain containing 4	17	1	1	0	0	1	hsa-miR-7974	-0.32	-0.32	N/A
WISP2	ENST00000372868.2	WNT1 inducible signaling pathway protein 2	653	1	0	1	0	0	hsa-miR-7974	-0.32	-0.32	N/A
SOX8	ENST00000293894.3	SRY (sex determining region Y)-box 8	5	2	0	2	0	0	hsa-miR-7974	-0.32	-0.32	N/A
KIAA0513	ENST00000566428.1	KIAA0513	5	3	1	1	1	1	hsa-miR-7974	-0.32	-0.32	N/A
CACNG8	ENST00000270458.2	calcium channel, voltage-dependent, gamma subunit 8	5	2	0	0	2	0	hsa-miR-7974	-0.32	-0.32	N/A
KLHDC8A	ENST00000367155.3	kelch domain containing 8A	8	1	1	0	0	2	hsa-miR-7974	-0.32	-0.33	N/A
LRFN4	ENST00000309602.4	leucine rich repeat and fibronectin type III domain containing 4	230	1	1	0	0	0	hsa-miR-7974	-0.32	-0.32	N/A
LCN15	ENST00000316144.5	lipocalin 15	20	1	0	1	0	0	hsa-miR-7974	-0.32	-0.32	N/A
SLC25A41	ENST00000321510.6	solute carrier family 25, member 41	5	1	0	1	0	0	hsa-miR-7974	-0.32	-0.32	N/A
UNC5A	ENST00000261961.3	unc-5 homolog A (C. elegans)	7	2	0	2	0	0	hsa-miR-7974	-0.32	-0.32	N/A
TPPP	ENST00000360578.5	tubulin polymerization promoting protein	7	3	1	2	0	1	hsa-miR-7974	-0.32	-0.32	N/A
RAB17	ENST00000264601.3	RAB17, member RAS oncogene family	84	1	1	0	0	0	hsa-miR-7974	-0.32	-0.32	N/A
VPS53	ENST00000437048.2	vacuolar protein sorting 53 homolog (S. cerevisiae)	1332	6	2	4	0	1	hsa-miR-7974	-0.32	-0.64	N/A
STARD10	ENST00000543304.1	StAR-related lipid transfer (START) domain containing 10	130	1	0	1	0	0	hsa-miR-7974	-0.32	-0.32	N/A
ANKRD1	ENST00000371697.3	ankyrin repeat domain 1 (cardiac muscle)	8	1	0	1	0	0	hsa-miR-7974	-0.32	-0.32	N/A
ANO3	ENST00000256737.3	anoctamin 3	5	1	1	0	0	1	hsa-miR-7974	-0.32	-0.32	N/A
DUXA	ENST00000554048.2	double homeobox A	5	2	0	1	1	0	hsa-miR-7974	-0.32	-0.53	N/A
EFCAB1	ENST00000433756.1	EF-hand calcium binding domain 1	5	1	1	0	0	0	hsa-miR-7974	-0.32	-0.32	N/A
KRT16	ENST00000301653.4	keratin 16	5	1	0	1	0	0	hsa-miR-7974	-0.32	-0.32	N/A
C21orf119	ENST00000534991.2	chromosome 21 open reading frame 119	9	1	0	1	0	0	hsa-miR-7974	-0.32	-0.32	N/A
CCDC28B	ENST00000421922.2	coiled-coil domain containing 28B	106	1	1	0	0	0	hsa-miR-7974	-0.32	-0.32	N/A
C1orf64	ENST00000329454.2	chromosome 1 open reading frame 64	5	1	1	0	0	0	hsa-miR-7974	-0.32	-0.32	N/A
FAM179B	ENST00000382233.2	family with sequence similarity 179, member B	12	2	0	0	2	1	hsa-miR-7974	-0.32	-0.32	N/A
PRRC2C	ENST00000367742.3	proline-rich coiled-coil 2C	5	1	0	0	1	0	hsa-miR-7974	-0.32	-0.32	N/A
GMPS	ENST00000496455.2	guanine monphosphate synthase	867	2	0	2	0	1	hsa-miR-7974	-0.32	-0.34	N/A
SMAD6	ENST00000288840.5	SMAD family member 6	660	1	0	1	0	0	hsa-miR-7974	-0.32	-0.32	N/A
KLK11	ENST00000600362.1	kallikrein-related peptidase 11	5	1	0	1	0	0	hsa-miR-7974	-0.32	-0.32	N/A
VPS52	ENST00000482399.1	vacuolar protein sorting 52 homolog (S. cerevisiae)	124	1	0	1	0	0	hsa-miR-7974	-0.32	-0.32	N/A
GJA9	ENST00000454994.2	gap junction protein, alpha 9, 59kDa	85	1	1	0	0	0	hsa-miR-7974	-0.32	-0.42	N/A
PHB2	ENST00000546111.1	prohibitin 2	120	4	0	3	1	2	hsa-miR-7974	-0.31	-0.65	N/A
KCTD16	ENST00000507359.3	potassium channel tetramerization domain containing 16	36	2	1	1	0	1	hsa-miR-7974	-0.31	-0.36	N/A
TSPAN18	ENST00000340160.3	tetraspanin 18	332	2	0	2	0	1	hsa-miR-7974	-0.31	-0.4	N/A
TMPRSS9	ENST00000332578.3	transmembrane protease, serine 9	124	1	0	1	0	0	hsa-miR-7974	-0.31	-0.33	N/A
CHRAC1	ENST00000220913.5	chromatin accessibility complex 1	560	1	0	0	1	2	hsa-miR-7974	-0.31	-0.31	N/A
SCN4B	ENST00000324727.4	sodium channel, voltage-gated, type IV, beta subunit	13	2	1	1	0	0	hsa-miR-7974	-0.31	-0.31	N/A
HEATR6	ENST00000184956.6	HEAT repeat containing 6	385	20	8	12	0	0	hsa-miR-7974	-0.31	-2.15	N/A
SCRG1	ENST00000296506.3	stimulator of chondrogenesis 1	5	1	0	1	0	0	hsa-miR-7974	-0.31	-0.31	N/A
ZNF79	ENST00000342483.5	zinc finger protein 79	42	2	0	0	2	0	hsa-miR-7974	-0.31	-0.38	N/A
GPR107	ENST00000372410.3	G protein-coupled receptor 107	1429	4	0	3	1	1	hsa-miR-7974	-0.31	-0.36	N/A
SCN3B	ENST00000392770.2	sodium channel, voltage-gated, type III, beta subunit	10	1	1	0	0	0	hsa-miR-7974	-0.31	-0.31	N/A
EMR2	ENST00000315576.3	egf-like module containing, mucin-like, hormone receptor-like 2	11	1	0	1	0	1	hsa-miR-7974	-0.31	-0.35	N/A
CACFD1	ENST00000291722.7	calcium channel flower domain containing 1	1315	3	0	2	1	1	hsa-miR-7974	-0.31	-0.31	N/A
AL049840.1	ENST00000429169.1	Uncharacterized protein; cDNA FLJ53535	5	2	0	2	0	0	hsa-miR-7974	-0.31	-0.31	N/A
MC2R	ENST00000327606.3	melanocortin 2 receptor (adrenocorticotropic hormone)	5	2	1	0	1	0	hsa-miR-7974	-0.31	-0.31	N/A
BTN1A1	ENST00000244513.6	butyrophilin, subfamily 1, member A1	5	1	0	1	0	0	hsa-miR-7974	-0.31	-0.31	N/A
ORAI3	ENST00000318663.4	ORAI calcium release-activated calcium modulator 3	565	1	0	1	0	1	hsa-miR-7974	-0.31	-0.31	N/A
SDC4	ENST00000372733.3	syndecan 4	1252	2	0	2	0	0	hsa-miR-7974	-0.31	-0.39	N/A
SIGMAR1	ENST00000378892.1	sigma non-opioid intracellular receptor 1	591	1	0	1	0	0	hsa-miR-7974	-0.31	-0.31	N/A
RP11-114H20.1	ENST00000375644.3		5	1	1	0	0	0	hsa-miR-7974	-0.31	-0.31	N/A
ZNF720	ENST00000534369.1	zinc finger protein 720	19	1	0	1	0	0	hsa-miR-7974	-0.31	-0.31	N/A
FAM106A	ENST00000392176.3	family with sequence similarity 106, member A	5	1	1	0	0	1	hsa-miR-7974	-0.31	-0.31	N/A
RP11-363G10.2	ENST00000375625.3		5	1	1	0	0	0	hsa-miR-7974	-0.31	-0.31	N/A
EMILIN3	ENST00000332312.3	elastin microfibril interfacer 3	12	4	1	2	1	0	hsa-miR-7974	-0.31	-0.31	N/A
GALNT10	ENST00000297107.6	UDP-N-acetyl-alpha-D-galactosamine:polypeptide N-acetylgalactosaminyltransferase 10 (GalNAc-T10)	3445	2	1	0	1	1	hsa-miR-7974	-0.31	-0.31	N/A
GAS2L1	ENST00000407647.2	growth arrest-specific 2 like 1	230	1	1	0	0	0	hsa-miR-7974	-0.31	-0.31	N/A
CHST10	ENST00000264249.3	carbohydrate sulfotransferase 10	33	1	1	0	0	1	hsa-miR-7974	-0.31	-0.31	N/A
OPRM1	ENST00000414028.2	opioid receptor, mu 1	5	1	1	0	0	0	hsa-miR-7974	-0.31	-0.31	N/A
PTPRCAP	ENST00000326294.3	protein tyrosine phosphatase, receptor type, C-associated protein	7	1	0	1	0	0	hsa-miR-7974	-0.31	-0.31	N/A
THAP6	ENST00000311638.3	THAP domain containing 6	24	1	1	0	0	0	hsa-miR-7974	-0.31	-0.4	N/A
DPPA2	ENST00000478945.1	developmental pluripotency associated 2	13	1	0	1	0	0	hsa-miR-7974	-0.31	-0.31	N/A
SRPR	ENST00000332118.6	signal recognition particle receptor (docking protein)	2980	2	0	2	0	0	hsa-miR-7974	-0.31	-0.31	N/A
EPHA3	ENST00000336596.2	EPH receptor A3	100	2	0	1	1	0	hsa-miR-7974	-0.31	-0.31	N/A
PHC2	ENST00000431992.1	polyhomeotic homolog 2 (Drosophila)	11	1	0	0	1	0	hsa-miR-7974	-0.31	-0.31	N/A
GLG1	ENST00000422840.2	golgi glycoprotein 1	2175	3	1	2	0	1	hsa-miR-7974	-0.31	-0.32	N/A
TUBG2	ENST00000251412.7	tubulin, gamma 2	1587	1	0	1	0	0	hsa-miR-7974	-0.3	-0.3	N/A
FAM132B	ENST00000546354.1	family with sequence similarity 132, member B	722	1	1	0	0	1	hsa-miR-7974	-0.3	-0.3	N/A
HIST1H4H	ENST00000289352.1	histone cluster 1, H4h	10	1	0	1	0	0	hsa-miR-7974	-0.3	-0.3	N/A
TMEM176A	ENST00000004103.3	transmembrane protein 176A	1561	1	0	1	0	1	hsa-miR-7974	-0.3	-0.3	N/A
TTC1	ENST00000231238.5	tetratricopeptide repeat domain 1	1052	1	0	1	0	0	hsa-miR-7974	-0.3	-0.3	N/A
PPP1R18	ENST00000399199.3	protein phosphatase 1, regulatory subunit 18	265	2	0	2	0	0	hsa-miR-7974	-0.3	-0.3	N/A
RNF144B	ENST00000259939.3	ring finger protein 144B	17	2	1	0	1	0	hsa-miR-7974	-0.3	-0.3	N/A
CDYL	ENST00000343762.5	chromodomain protein, Y-like	24	1	0	1	0	0	hsa-miR-7974	-0.3	-0.3	N/A
FOXD4	ENST00000382500.2	forkhead box D4	5	1	0	1	0	0	hsa-miR-7974	-0.3	-0.3	N/A
SNX33	ENST00000308527.5	sorting nexin 33	148	3	2	1	0	0	hsa-miR-7974	-0.3	-0.4	N/A
FFAR4	ENST00000371481.4	free fatty acid receptor 4	5	2	1	0	1	0	hsa-miR-7974	-0.3	-0.3	N/A
ZNF175	ENST00000262259.2	zinc finger protein 175	83	2	2	0	0	0	hsa-miR-7974	-0.3	-0.35	N/A
RAB11FIP5	ENST00000258098.6	RAB11 family interacting protein 5 (class I)	81	1	1	0	0	0	hsa-miR-7974	-0.3	-0.3	N/A
PTPRF	ENST00000372414.3	protein tyrosine phosphatase, receptor type, F	14842	2	0	2	0	0	hsa-miR-7974	-0.3	-0.3	N/A
NSA2	ENST00000296802.5	NSA2 ribosome biogenesis homolog (S. cerevisiae)	594	1	0	0	1	0	hsa-miR-7974	-0.3	-0.3	N/A
WNT7A	ENST00000285018.4	wingless-type MMTV integration site family, member 7A	5	2	0	2	0	0	hsa-miR-7974	-0.3	-0.3	N/A
MARCH1	ENST00000274056.7	membrane-associated ring finger (C3HC4) 1, E3 ubiquitin protein ligase	5	2	0	1	1	0	hsa-miR-7974	-0.3	-0.3	N/A
NAB1	ENST00000337386.5	NGFI-A binding protein 1 (EGR1 binding protein 1)	279	2	0	0	2	0	hsa-miR-7974	-0.3	-0.37	N/A
EXOC3	ENST00000512944.1	exocyst complex component 3	463	2	0	2	0	0	hsa-miR-7974	-0.3	-0.3	N/A
CCDC105	ENST00000292574.3	coiled-coil domain containing 105	5	1	0	1	0	0	hsa-miR-7974	-0.3	-0.3	N/A
GPIHBP1	ENST00000330824.2	glycosylphosphatidylinositol anchored high density lipoprotein binding protein 1	5	1	1	0	0	0	hsa-miR-7974	-0.3	-0.3	N/A
CLDN10	ENST00000376873.3	claudin 10	7	1	1	0	0	0	hsa-miR-7974	-0.3	-0.41	N/A
FOXD4L1	ENST00000306507.5	forkhead box D4-like 1	5	1	0	1	0	0	hsa-miR-7974	-0.3	-0.3	N/A
OSTN	ENST00000445281.1	osteocrin	14	1	0	1	0	0	hsa-miR-7974	-0.3	-0.3	N/A
ATXN7L1	ENST00000419735.3	ataxin 7-like 1	67	4	0	1	3	0	hsa-miR-7974	-0.3	-0.3	N/A
PSEN1	ENST00000324501.5	presenilin 1	1340	3	0	1	2	1	hsa-miR-7974	-0.3	-0.39	N/A
TSPY2	ENST00000320701.4	testis specific protein, Y-linked 2	5	1	0	0	1	0	hsa-miR-7974	-0.3	-0.3	N/A
GPR26	ENST00000284674.1	G protein-coupled receptor 26	5	1	0	0	1	2	hsa-miR-7974	-0.3	-0.3	N/A
FMO2	ENST00000441535.1	flavin containing monooxygenase 2 (non-functional)	5	1	1	0	0	0	hsa-miR-7974	-0.3	-0.3	N/A
NEGR1	ENST00000357731.5	neuronal growth regulator 1	28	3	2	1	0	1	hsa-miR-7974	-0.3	-0.42	N/A
MCC	ENST00000302475.4	mutated in colorectal cancers	115	1	0	1	0	1	hsa-miR-7974	-0.3	-0.32	N/A
LZTS1	ENST00000381569.1	leucine zipper, putative tumor suppressor 1	33	4	1	1	2	0	hsa-miR-7974	-0.3	-0.3	N/A
PROK1	ENST00000271331.3	prokineticin 1	5	1	0	1	0	0	hsa-miR-7974	-0.3	-0.3	N/A
FCRL2	ENST00000361516.3	Fc receptor-like 2	5	1	1	0	0	0	hsa-miR-7974	-0.3	-0.3	N/A
SLC22A25	ENST00000403374.2	solute carrier family 22, member 25	5	1	1	0	0	0	hsa-miR-7974	-0.3	-0.3	N/A
RABL2B	ENST00000354869.3	RAB, member of RAS oncogene family-like 2B	18	1	0	0	1	0	hsa-miR-7974	-0.3	-0.3	N/A
RPP14	ENST00000445193.3	ribonuclease P/MRP 14kDa subunit	1612	3	1	0	2	0	hsa-miR-7974	-0.3	-0.61	N/A
G3BP2	ENST00000395719.3	GTPase activating protein (SH3 domain) binding protein 2	4413	1	0	1	0	0	hsa-miR-7974	-0.29	-0.29	N/A
RBM24	ENST00000379052.5	RNA binding motif protein 24	43	1	0	0	1	1	hsa-miR-7974	-0.29	-0.29	N/A
HAPLN4	ENST00000291481.7	hyaluronan and proteoglycan link protein 4	16	2	1	0	1	0	hsa-miR-7974	-0.29	-0.29	N/A
AP001652.1	ENST00000454512.1	Uncharacterized protein; cDNA FLJ60524	5	1	0	1	0	0	hsa-miR-7974	-0.29	-0.29	N/A
RFX2	ENST00000303657.5	regulatory factor X, 2 (influences HLA class II expression)	148	1	1	0	0	0	hsa-miR-7974	-0.29	-0.29	N/A
SYNE1	ENST00000367255.5	spectrin repeat containing, nuclear envelope 1	144	1	1	0	0	0	hsa-miR-7974	-0.29	-0.29	N/A
AC074389.6	ENST00000382528.1	LOC401296 protein; Uncharacterized protein	5	1	0	1	0	1	hsa-miR-7974	-0.29	-0.29	N/A
FAM131A	ENST00000310585.4	family with sequence similarity 131, member A	442	2	1	1	0	0	hsa-miR-7974	-0.29	-0.29	N/A
TAF6	ENST00000453269.2	TAF6 RNA polymerase II, TATA box binding protein (TBP)-associated factor, 80kDa	8012	1	0	0	1	0	hsa-miR-7974	-0.29	-0.29	N/A
TULP3	ENST00000448120.2	tubby like protein 3	191	1	1	0	0	0	hsa-miR-7974	-0.29	-0.31	N/A
RNF146	ENST00000356799.2	ring finger protein 146	1504	1	0	0	1	0	hsa-miR-7974	-0.29	-0.3	N/A
DHCR24	ENST00000371269.3	24-dehydrocholesterol reductase	7645	2	1	0	1	1	hsa-miR-7974	-0.29	-0.29	N/A
RABL2A	ENST00000393167.3	RAB, member of RAS oncogene family-like 2A	11	1	0	0	1	0	hsa-miR-7974	-0.29	-0.29	N/A
GPSM1	ENST00000440944.1	G-protein signaling modulator 1	5243	2	1	1	0	0	hsa-miR-7974	-0.29	-0.29	N/A
RNF39	ENST00000376751.3	ring finger protein 39	7	1	0	1	0	0	hsa-miR-7974	-0.29	-0.29	N/A
PLCZ1	ENST00000541695.1	phospholipase C, zeta 1	5	1	0	0	1	0	hsa-miR-7974	-0.29	-0.29	N/A
ANKRD34A	ENST00000323397.4	ankyrin repeat domain 34A	6	1	0	1	0	0	hsa-miR-7974	-0.29	-0.29	N/A
PLIN1	ENST00000300055.5	perilipin 1	10	1	1	0	0	0	hsa-miR-7974	-0.29	-0.29	N/A
TCL1A	ENST00000402399.1	T-cell leukemia/lymphoma 1A	5	1	0	1	0	0	hsa-miR-7974	-0.29	-0.29	N/A
AIF1L	ENST00000372300.1	allograft inflammatory factor 1-like	487	1	1	0	0	2	hsa-miR-7974	-0.29	-0.34	N/A
TMEM222	ENST00000374076.4	transmembrane protein 222	312	1	1	0	0	1	hsa-miR-7974	-0.29	-0.29	N/A
F8A3	ENST00000369445.2	coagulation factor VIII-associated 3	5	1	0	1	0	0	hsa-miR-7974	-0.29	-0.29	N/A
TYSND1	ENST00000335494.5	trypsin domain containing 1	35	2	0	1	1	0	hsa-miR-7974	-0.29	-0.29	N/A
F8A2	ENST00000369505.3	coagulation factor VIII-associated 2	5	1	0	1	0	0	hsa-miR-7974	-0.29	-0.29	N/A
GTF3C5	ENST00000342018.8	general transcription factor IIIC, polypeptide 5, 63kDa	593	1	1	0	0	0	hsa-miR-7974	-0.29	-0.29	N/A
EREG	ENST00000244869.2	epiregulin	5	2	0	2	0	0	hsa-miR-7974	-0.29	-0.29	N/A
F8A1	ENST00000369446.2	coagulation factor VIII-associated 1	5	1	0	1	0	0	hsa-miR-7974	-0.29	-0.29	N/A
ZMYND19	ENST00000298585.2	zinc finger, MYND-type containing 19	1574	1	0	1	0	0	hsa-miR-7974	-0.29	-0.29	N/A
C11orf68	ENST00000438576.2	chromosome 11 open reading frame 68	1192	1	0	1	0	0	hsa-miR-7974	-0.29	-0.29	N/A
CCR1	ENST00000296140.3	chemokine (C-C motif) receptor 1	10	1	1	0	0	0	hsa-miR-7974	-0.29	-0.29	N/A
CHRD	ENST00000204604.1	chordin	268	1	1	0	0	0	hsa-miR-7974	-0.29	-0.29	N/A
AF131215.5	ENST00000400102.3		5	1	0	0	1	0	hsa-miR-7974	-0.29	-0.29	N/A
DDX56	ENST00000258772.5	DEAD (Asp-Glu-Ala-Asp) box helicase 56	113	1	0	1	0	0	hsa-miR-7974	-0.29	-0.29	N/A
EFNA2	ENST00000215368.2	ephrin-A2	83	5	0	4	1	1	hsa-miR-7974	-0.29	-0.29	N/A
PPM1M	ENST00000409502.3	protein phosphatase, Mg2+/Mn2+ dependent, 1M	5	1	0	0	1	2	hsa-miR-7974	-0.29	-0.29	N/A
RHO	ENST00000296271.3	rhodopsin	5	1	1	0	0	1	hsa-miR-7974	-0.29	-0.29	N/A
FUZ	ENST00000528094.1	fuzzy planar cell polarity protein	47	1	0	1	0	0	hsa-miR-7974	-0.29	-0.31	N/A
AKR1C4	ENST00000380448.1	aldo-keto reductase family 1, member C4	5	1	0	1	0	0	hsa-miR-7974	-0.29	-0.29	N/A
ITPK1	ENST00000267615.6	inositol-tetrakisphosphate 1-kinase	60	3	2	0	1	0	hsa-miR-7974	-0.29	-0.48	N/A
PHF15	ENST00000395003.1	PHD finger protein 15	387	4	1	2	1	0	hsa-miR-7974	-0.29	-0.43	N/A
ZNF471	ENST00000308031.5	zinc finger protein 471	30	1	0	0	1	0	hsa-miR-7974	-0.29	-0.29	N/A
GAB3	ENST00000369575.3	GRB2-associated binding protein 3	39	3	2	1	0	0	hsa-miR-7974	-0.29	-0.29	N/A
MATN1	ENST00000373765.4	matrilin 1, cartilage matrix protein	5	2	2	0	0	0	hsa-miR-7974	-0.29	-0.29	N/A
KMT2A	ENST00000534358.1	lysine (K)-specific methyltransferase 2A	1092	2	1	1	0	0	hsa-miR-7974	-0.29	-0.29	N/A
HSPB6	ENST00000592984.1	heat shock protein, alpha-crystallin-related, B6	121	1	0	1	0	1	hsa-miR-7974	-0.29	-0.3	N/A
C9orf91	ENST00000374049.4	chromosome 9 open reading frame 91	151	1	1	0	0	0	hsa-miR-7974	-0.29	-0.29	N/A
ERCC5	ENST00000355739.4	excision repair cross-complementing rodent repair deficiency, complementation group 5	426	1	0	0	1	0	hsa-miR-7974	-0.29	-0.29	N/A
RCAN2	ENST00000330430.6	regulator of calcineurin 2	32	1	0	1	0	0	hsa-miR-7974	-0.29	-0.29	N/A
KERA	ENST00000266719.3	keratocan	5	1	0	1	0	0	hsa-miR-7974	-0.29	-0.29	N/A
PAPPA	ENST00000328252.3	pregnancy-associated plasma protein A, pappalysin 1	350	2	0	1	1	1	hsa-miR-7974	-0.29	-0.31	N/A
TTC9	ENST00000256367.2	tetratricopeptide repeat domain 9	39	3	0	2	1	2	hsa-miR-7974	-0.29	-0.34	N/A
XYLT1	ENST00000261381.6	xylosyltransferase I	159	4	1	0	3	3	hsa-miR-7974	-0.29	-0.29	N/A
CBX1	ENST00000393408.3	chromobox homolog 1	26	1	0	1	0	0	hsa-miR-7974	-0.29	-0.29	N/A
AL645730.2	ENST00000448346.1		5	1	0	1	0	0	hsa-miR-7974	-0.29	-0.29	N/A
FAM107B	ENST00000378470.1	family with sequence similarity 107, member B	403	1	1	0	0	0	hsa-miR-7974	-0.29	-0.34	N/A
COL17A1	ENST00000353479.5	collagen, type XVII, alpha 1	5	1	1	0	0	0	hsa-miR-7974	-0.29	-0.29	N/A
PER2	ENST00000254658.3	period circadian clock 2	106	4	0	3	1	2	hsa-miR-7974	-0.29	-0.29	N/A
SERP1	ENST00000239944.2	stress-associated endoplasmic reticulum protein 1	3242	1	0	1	0	0	hsa-miR-7974	-0.29	-0.34	N/A
TSPY8	ENST00000287721.9	testis specific protein, Y-linked 8	5	1	0	0	1	0	hsa-miR-7974	-0.28	-0.28	N/A
SBK1	ENST00000341901.4	SH3 domain binding kinase 1	9	3	0	3	0	0	hsa-miR-7974	-0.28	-0.28	N/A
TSPY10	ENST00000428845.2	testis specific protein, Y-linked 10	5	1	0	0	1	0	hsa-miR-7974	-0.28	-0.28	N/A
TSPY1	ENST00000423647.2	testis specific protein, Y-linked 1	5	1	0	0	1	0	hsa-miR-7974	-0.28	-0.28	N/A
ALPP	ENST00000392027.2	alkaline phosphatase, placental	5	1	0	1	0	1	hsa-miR-7974	-0.28	-0.28	N/A
TSPY4	ENST00000426950.2	testis specific protein, Y-linked 4	5	1	0	0	1	0	hsa-miR-7974	-0.28	-0.28	N/A
SH2D5	ENST00000375031.1	SH2 domain containing 5	7	1	0	0	1	1	hsa-miR-7974	-0.28	-0.28	N/A
HIST2H2BF	ENST00000545683.1	histone cluster 2, H2bf	5	1	0	1	0	0	hsa-miR-7974	-0.28	-0.28	N/A
RGAG4	ENST00000545866.1	retrotransposon gag domain containing 4	34	2	0	0	2	0	hsa-miR-7974	-0.28	-0.28	N/A
TLX1	ENST00000467928.2	T-cell leukemia homeobox 1	47	2	0	1	1	1	hsa-miR-7974	-0.28	-0.31	N/A
NOL12	ENST00000359114.4	nucleolar protein 12	536	2	1	0	1	0	hsa-miR-7974	-0.28	-0.41	N/A
GLIS1	ENST00000312233.2	GLIS family zinc finger 1	40	2	0	1	1	0	hsa-miR-7974	-0.28	-0.28	N/A
ZNF319	ENST00000299237.2	zinc finger protein 319	521	3	0	2	1	0	hsa-miR-7974	-0.28	-0.28	N/A
ARHGAP17	ENST00000441763.2	Rho GTPase activating protein 17	1337	1	1	0	0	0	hsa-miR-7974	-0.28	-0.28	N/A
GDPD5	ENST00000443276.2	glycerophosphodiester phosphodiesterase domain containing 5	8	3	0	2	1	0	hsa-miR-7974	-0.28	-0.28	N/A
LRRN4CL	ENST00000317449.4	LRRN4 C-terminal like	17	1	1	0	0	1	hsa-miR-7974	-0.28	-0.28	N/A
AC079210.1	ENST00000600820.1	Uncharacterized protein; cDNA FLJ45097 fis, clone BRAWH3031054	5	1	0	1	0	1	hsa-miR-7974	-0.28	-0.28	N/A
CENPB	ENST00000379751.4	centromere protein B, 80kDa	4684	1	0	0	1	0	hsa-miR-7974	-0.28	-0.28	N/A
STOML1	ENST00000564777.1	stomatin (EPB72)-like 1	18	1	0	1	0	3	hsa-miR-7974	-0.28	-0.39	N/A
ARSD	ENST00000381154.1	arylsulfatase D	70	2	0	1	1	1	hsa-miR-7974	-0.28	-0.45	N/A
HLA-DPA1	ENST00000419277.1	major histocompatibility complex, class II, DP alpha 1	5	1	0	1	0	0	hsa-miR-7974	-0.28	-0.28	N/A
MLTK	ENST00000338983.3	Mitogen-activated protein kinase kinase kinase MLT	766	2	0	1	1	0	hsa-miR-7974	-0.28	-0.28	N/A
COL18A1	ENST00000400337.2	collagen, type XVIII, alpha 1	1051	2	2	0	0	0	hsa-miR-7974	-0.28	-0.76	N/A
MKRN2	ENST00000170447.7	makorin ring finger protein 2	104	2	0	0	2	0	hsa-miR-7974	-0.28	-0.39	N/A
TNR	ENST00000367674.2	tenascin R	5	2	0	1	1	2	hsa-miR-7974	-0.28	-0.28	N/A
MEIS2	ENST00000397624.3	Meis homeobox 2	63	1	1	0	0	0	hsa-miR-7974	-0.28	-0.28	N/A
CALHM1	ENST00000329905.5	calcium homeostasis modulator 1	5	2	0	2	0	0	hsa-miR-7974	-0.28	-0.28	N/A
STK35	ENST00000381482.3	serine/threonine kinase 35	263	3	0	1	2	0	hsa-miR-7974	-0.28	-0.3	N/A
ARHGEF26	ENST00000356448.4	Rho guanine nucleotide exchange factor (GEF) 26	164	2	0	2	0	0	hsa-miR-7974	-0.28	-0.28	N/A
TUBGCP4	ENST00000564079.1	tubulin, gamma complex associated protein 4	129	2	1	0	1	0	hsa-miR-7974	-0.28	-0.52	N/A
VEGFB	ENST00000309422.2	vascular endothelial growth factor B	4432	1	0	0	1	1	hsa-miR-7974	-0.28	-0.38	N/A
DUSP13	ENST00000372702.3	dual specificity phosphatase 13	5	1	0	1	0	0	hsa-miR-7974	-0.28	-0.28	N/A
DIRAS2	ENST00000375765.3	DIRAS family, GTP-binding RAS-like 2	5	1	0	1	0	0	hsa-miR-7974	-0.28	-0.28	N/A
CREB5	ENST00000357727.2	cAMP responsive element binding protein 5	54	2	0	2	0	0	hsa-miR-7974	-0.28	-0.44	N/A
SDC3	ENST00000336798.7	syndecan 3	34	3	0	3	0	0	hsa-miR-7974	-0.28	-0.31	N/A
TRIQK	ENST00000521988.1	triple QxxK/R motif containing	210	2	0	0	2	0	hsa-miR-7974	-0.28	-0.34	N/A
CTD-2616J11.4	ENST00000574814.1	uncharacterized protein LOC147646	23	1	0	1	0	1	hsa-miR-7974	-0.28	-0.28	N/A
ESR1	ENST00000440973.1	estrogen receptor 1	5	3	1	0	2	0	hsa-miR-7974	-0.28	-0.28	N/A
DOK3	ENST00000312943.6	docking protein 3	5	1	1	0	0	0	hsa-miR-7974	-0.28	-0.28	N/A
TRIML1	ENST00000332517.3	tripartite motif family-like 1	5	1	0	0	1	0	hsa-miR-7974	-0.28	-0.28	N/A
AC008132.1	ENST00000342888.3	Uncharacterized protein	5	1	0	1	0	0	hsa-miR-7974	-0.28	-0.28	N/A
MBLAC2	ENST00000316610.6	metallo-beta-lactamase domain containing 2	498	1	1	0	0	0	hsa-miR-7974	-0.28	-0.35	N/A
RP11-723O4.6	ENST00000508239.1	Uncharacterized protein FLJ43738	5	1	0	1	0	0	hsa-miR-7974	-0.28	-0.28	N/A
BTG2	ENST00000290551.4	BTG family, member 2	758	1	1	0	0	0	hsa-miR-7974	-0.28	-0.28	N/A
NAALADL1	ENST00000339885.2	N-acetylated alpha-linked acidic dipeptidase-like 1	5	1	0	0	1	2	hsa-miR-7974	-0.28	-0.28	N/A
LRRC3	ENST00000291592.4	leucine rich repeat containing 3	176	2	1	0	1	1	hsa-miR-7974	-0.28	-0.41	N/A
ZSCAN32	ENST00000574940.1	zinc finger and SCAN domain containing 32	8	1	0	1	0	1	hsa-miR-7974	-0.28	-0.28	N/A
LPCAT1	ENST00000283415.3	lysophosphatidylcholine acyltransferase 1	298	2	0	2	0	1	hsa-miR-7974	-0.28	-0.28	N/A
HIST1H4I	ENST00000354348.2	histone cluster 1, H4i	5	1	0	1	0	0	hsa-miR-7974	-0.28	-0.28	N/A
GABRA5	ENST00000335625.5	gamma-aminobutyric acid (GABA) A receptor, alpha 5	5	2	0	0	2	0	hsa-miR-7974	-0.28	-0.28	N/A
WISP1	ENST00000250160.6	WNT1 inducible signaling pathway protein 1	5	1	0	1	0	0	hsa-miR-7974	-0.28	-0.28	N/A
PPP1R14C	ENST00000361131.4	protein phosphatase 1, regulatory (inhibitor) subunit 14C	173	1	0	1	0	0	hsa-miR-7974	-0.28	-0.28	N/A
COL28A1	ENST00000399429.3	collagen, type XXVIII, alpha 1	5	1	0	0	1	1	hsa-miR-7974	-0.28	-0.28	N/A
ASH2L	ENST00000343823.6	ash2 (absent, small, or homeotic)-like (Drosophila)	140	1	0	1	0	1	hsa-miR-7974	-0.28	-0.28	N/A
PTPRR	ENST00000440835.2	protein tyrosine phosphatase, receptor type, R	5	1	0	1	0	0	hsa-miR-7974	-0.28	-0.28	N/A
SLC25A22	ENST00000320230.5	solute carrier family 25 (mitochondrial carrier: glutamate), member 22	319	1	1	0	0	0	hsa-miR-7974	-0.28	-0.28	N/A
GIMAP6	ENST00000328902.5	GTPase, IMAP family member 6	5	2	0	2	0	1	hsa-miR-7974	-0.28	-0.28	N/A
HDAC7	ENST00000380610.4	histone deacetylase 7	56	1	0	1	0	2	hsa-miR-7974	-0.27	-0.3	N/A
CYB5D2	ENST00000301391.3	cytochrome b5 domain containing 2	668	1	0	1	0	1	hsa-miR-7974	-0.27	-0.28	N/A
DPP4	ENST00000360534.3	dipeptidyl-peptidase 4	49	1	1	0	0	0	hsa-miR-7974	-0.27	-0.27	N/A
CORO2B	ENST00000261861.5	coronin, actin binding protein, 2B	751	1	1	0	0	0	hsa-miR-7974	-0.27	-0.27	N/A
MGST1	ENST00000540056.1	microsomal glutathione S-transferase 1	397	1	0	0	1	0	hsa-miR-7974	-0.27	-0.27	N/A
MTOR	ENST00000376838.1	mechanistic target of rapamycin (serine/threonine kinase)	653	1	1	0	0	0	hsa-miR-7974	-0.27	-0.28	N/A
GALNT6	ENST00000543196.2	UDP-N-acetyl-alpha-D-galactosamine:polypeptide N-acetylgalactosaminyltransferase 6 (GalNAc-T6)	83	3	0	0	3	0	hsa-miR-7974	-0.27	-0.37	N/A
CENPL	ENST00000356198.2	centromere protein L	390	1	1	0	0	0	hsa-miR-7974	-0.27	-0.27	N/A
FOXD4L6	ENST00000377473.1	forkhead box D4-like 6	5	1	0	1	0	0	hsa-miR-7974	-0.27	-0.27	N/A
LIX1L	ENST00000369308.3	Lix1 homolog (mouse)-like	695	1	0	1	0	0	hsa-miR-7974	-0.27	-0.27	N/A
MPZL3	ENST00000278949.4	myelin protein zero-like 3	59	1	1	0	0	0	hsa-miR-7974	-0.27	-0.28	N/A
CDS1	ENST00000295887.5	CDP-diacylglycerol synthase (phosphatidate cytidylyltransferase) 1	720	1	1	0	0	1	hsa-miR-7974	-0.27	-0.28	N/A
FOXD4L3	ENST00000342833.2	forkhead box D4-like 3	5	1	0	1	0	0	hsa-miR-7974	-0.27	-0.27	N/A
NSMCE1	ENST00000361439.4	non-SMC element 1 homolog (S. cerevisiae)	1418	3	1	2	0	0	hsa-miR-7974	-0.27	-0.69	N/A
CHDH	ENST00000315251.6	choline dehydrogenase	249	4	1	2	1	0	hsa-miR-7974	-0.27	-0.34	N/A
CRYL1	ENST00000298248.7	crystallin, lambda 1	158	1	0	0	1	0	hsa-miR-7974	-0.27	-0.27	N/A
CD2	ENST00000369478.3	CD2 molecule	5	1	1	0	0	0	hsa-miR-7974	-0.27	-0.27	N/A
C4orf17	ENST00000514652.1	chromosome 4 open reading frame 17	5	1	0	0	1	1	hsa-miR-7974	-0.27	-0.27	N/A
CRHR1	ENST00000398285.3	corticotropin releasing hormone receptor 1	9	1	0	0	1	2	hsa-miR-7974	-0.27	-0.27	N/A
C7orf13	ENST00000333319.6	chromosome 7 open reading frame 13	14	2	0	1	1	1	hsa-miR-7974	-0.27	-0.33	N/A
PRKACA	ENST00000308677.4	protein kinase, cAMP-dependent, catalytic, alpha	12	2	0	1	1	0	hsa-miR-7974	-0.27	-0.27	N/A
CTLA4	ENST00000427473.2	cytotoxic T-lymphocyte-associated protein 4	5	1	0	1	0	0	hsa-miR-7974	-0.27	-0.27	N/A
ASB7	ENST00000332783.7	ankyrin repeat and SOCS box containing 7	95	1	1	0	0	0	hsa-miR-7974	-0.27	-0.27	N/A
BAP1	ENST00000460680.1	BRCA1 associated protein-1 (ubiquitin carboxy-terminal hydrolase)	445	2	0	2	0	0	hsa-miR-7974	-0.27	-0.28	N/A
CCDC113	ENST00000443128.2	coiled-coil domain containing 113	29	2	0	2	0	0	hsa-miR-7974	-0.27	-0.3	N/A
ANGPT2	ENST00000325203.5	angiopoietin 2	5	1	0	1	0	0	hsa-miR-7974	-0.27	-0.27	N/A
SULF1	ENST00000458141.2	sulfatase 1	11	1	1	0	0	0	hsa-miR-7974	-0.27	-0.27	N/A
FOLR1	ENST00000393676.3	folate receptor 1 (adult)	345	1	0	0	1	0	hsa-miR-7974	-0.27	-0.27	N/A
MEP1B	ENST00000269202.6	meprin A, beta	5	1	0	0	1	0	hsa-miR-7974	-0.27	-0.27	N/A
UBE2W	ENST00000517608.1	ubiquitin-conjugating enzyme E2W (putative)	102	1	1	0	0	0	hsa-miR-7974	-0.27	-0.27	N/A
ADAP1	ENST00000265846.5	ArfGAP with dual PH domains 1	328	7	1	6	0	0	hsa-miR-7974	-0.27	-0.86	N/A
NDST1	ENST00000261797.6	N-deacetylase/N-sulfotransferase (heparan glucosaminyl) 1	13660	2	1	0	1	0	hsa-miR-7974	-0.27	-0.27	N/A
TMED7-TICAM2	ENST00000333314.3	TMED7-TICAM2 readthrough	202	2	0	2	0	1	hsa-miR-7974	-0.27	-0.36	N/A
CRTC3	ENST00000420329.2	CREB regulated transcription coactivator 3	612	2	0	0	2	0	hsa-miR-7974	-0.27	-0.27	N/A
AC005477.1	ENST00000542853.1		5	1	0	1	0	0	hsa-miR-7974	-0.27	-0.27	N/A
HIST2H4B	ENST00000392932.4	histone cluster 2, H4b	5	1	0	1	0	0	hsa-miR-7974	-0.27	-0.27	N/A
CNTNAP3B	ENST00000377564.3	contactin associated protein-like 3B	5	1	0	1	0	1	hsa-miR-7974	-0.27	-0.27	N/A
DSCR4	ENST00000328264.3	Down syndrome critical region gene 4	5	1	0	0	1	0	hsa-miR-7974	-0.27	-0.27	N/A
ONECUT2	ENST00000491143.2	one cut homeobox 2	847	2	1	0	1	2	hsa-miR-7974	-0.27	-0.27	N/A
ICOSLG	ENST00000407780.3	inducible T-cell co-stimulator ligand	47	4	1	1	2	3	hsa-miR-7974	-0.27	-0.52	N/A
IDS	ENST00000422081.2	Iduronate 2-sulfatase (Hunter syndrome), isoform CRA_e; Iduronate 2-sulfatase 14 kDa chain; cDNA FLJ42669 fis, clone BRAMY2022168, highly similar to IDURONATE 2-SULFATASE	810	2	0	1	1	1	hsa-miR-7974	-0.27	-0.29	N/A
FAM43B	ENST00000332947.4	family with sequence similarity 43, member B	17	1	0	1	0	2	hsa-miR-7974	-0.27	-0.32	N/A
GUF1	ENST00000281543.5	GUF1 GTPase homolog (S. cerevisiae)	110	2	1	0	1	0	hsa-miR-7974	-0.27	-0.4	N/A
CNTNAP3	ENST00000297668.6	contactin associated protein-like 3	5	1	0	1	0	1	hsa-miR-7974	-0.27	-0.31	N/A
RIC8B	ENST00000392837.4	RIC8 guanine nucleotide exchange factor B	49	1	0	1	0	0	hsa-miR-7974	-0.27	-0.27	N/A
SUMO4	ENST00000326669.4	small ubiquitin-like modifier 4	5	1	0	0	1	0	hsa-miR-7974	-0.27	-0.27	N/A
PALD1	ENST00000263563.6	phosphatase domain containing, paladin 1	108	1	1	0	0	0	hsa-miR-7974	-0.27	-0.27	N/A
BRCA1	ENST00000468300.1	breast cancer 1, early onset	396	1	1	0	0	0	hsa-miR-7974	-0.27	-0.27	N/A
KLK2	ENST00000358049.4	kallikrein-related peptidase 2	5	1	0	1	0	0	hsa-miR-7974	-0.27	-0.27	N/A
LRRC29	ENST00000409509.1	leucine rich repeat containing 29	5	1	0	1	0	0	hsa-miR-7974	-0.27	-0.27	N/A
ADM2	ENST00000395738.2	adrenomedullin 2	129	2	0	2	0	1	hsa-miR-7974	-0.27	-0.29	N/A
ZDHHC7	ENST00000313732.4	zinc finger, DHHC-type containing 7	4068	1	1	0	0	1	hsa-miR-7974	-0.27	-0.27	N/A
PITX3	ENST00000370002.3	paired-like homeodomain 3	8	1	0	1	0	0	hsa-miR-7974	-0.27	-0.27	N/A
SH3RF3	ENST00000309415.6	SH3 domain containing ring finger 3	15	2	1	1	0	0	hsa-miR-7974	-0.27	-0.27	N/A
LRP3	ENST00000253193.7	low density lipoprotein receptor-related protein 3	135	2	0	1	1	0	hsa-miR-7974	-0.27	-0.45	N/A
NR5A2	ENST00000367362.3	nuclear receptor subfamily 5, group A, member 2	121	2	1	1	0	1	hsa-miR-7974	-0.27	-0.31	N/A
GNA11	ENST00000078429.4	guanine nucleotide binding protein (G protein), alpha 11 (Gq class)	1513	3	1	1	1	1	hsa-miR-7974	-0.27	-0.27	N/A
SPR	ENST00000234454.5	sepiapterin reductase (7,8-dihydrobiopterin:NADP+ oxidoreductase)	554	1	1	0	0	0	hsa-miR-7974	-0.27	-0.27	N/A
SLC16A9	ENST00000395348.3	solute carrier family 16, member 9	7	1	0	1	0	1	hsa-miR-7974	-0.27	-0.27	N/A
SIAH3	ENST00000400405.2	siah E3 ubiquitin protein ligase family member 3	5	2	0	1	1	0	hsa-miR-7974	-0.26	-0.26	N/A
CCNY	ENST00000374706.1	cyclin Y	672	1	0	1	0	0	hsa-miR-7974	-0.26	-0.3	N/A
FAM189A1	ENST00000261275.4	family with sequence similarity 189, member A1	12	2	0	2	0	2	hsa-miR-7974	-0.26	-0.26	N/A
IL8	ENST00000307407.3	interleukin 8	227	1	0	0	1	0	hsa-miR-7974	-0.26	-0.26	N/A
AHNAK2	ENST00000557457.1	AHNAK nucleoprotein 2	29	1	0	1	0	0	hsa-miR-7974	-0.26	-0.26	N/A
AL031666.2	ENST00000599904.1	HCG2018772; Uncharacterized protein; cDNA FLJ31609 fis, clone NT2RI2002852	5	1	0	1	0	0	hsa-miR-7974	-0.26	-0.26	N/A
GBX2	ENST00000551105.1	gastrulation brain homeobox 2	53	5	1	2	2	1	hsa-miR-7974	-0.26	-0.61	N/A
DPH6	ENST00000256538.4	diphthamine biosynthesis 6	90	1	0	1	0	0	hsa-miR-7974	-0.26	-0.27	N/A
UBALD1	ENST00000590965.1	UBA-like domain containing 1	41	2	0	1	1	0	hsa-miR-7974	-0.26	-0.26	N/A
IQUB	ENST00000466202.1	IQ motif and ubiquitin domain containing	5	1	0	0	1	0	hsa-miR-7974	-0.26	-0.26	N/A
C14orf144	ENST00000419115.1	chromosome 14 open reading frame 144	5	1	0	1	0	0	hsa-miR-7974	-0.26	-0.26	N/A
MAN2B2	ENST00000285599.3	mannosidase, alpha, class 2B, member 2	747	1	0	1	0	1	hsa-miR-7974	-0.26	-0.26	N/A
DNAJC8	ENST00000263697.4	DnaJ (Hsp40) homolog, subfamily C, member 8	584	1	0	1	0	0	hsa-miR-7974	-0.26	-0.26	N/A
ZNF425	ENST00000378061.2	zinc finger protein 425	45	1	0	0	1	1	hsa-miR-7974	-0.26	-0.26	N/A
AC074091.13	ENST00000379677.2	Uncharacterized protein	5	1	0	1	0	1	hsa-miR-7974	-0.26	-0.26	N/A
UBR7	ENST00000013070.6	ubiquitin protein ligase E3 component n-recognin 7 (putative)	468	1	1	0	0	0	hsa-miR-7974	-0.26	-0.28	N/A
SPINK2	ENST00000248701.4	serine peptidase inhibitor, Kazal type 2 (acrosin-trypsin inhibitor)	14	1	0	0	1	0	hsa-miR-7974	-0.26	-0.26	N/A
APOBEC2	ENST00000244669.2	apolipoprotein B mRNA editing enzyme, catalytic polypeptide-like 2	11	1	0	0	1	1	hsa-miR-7974	-0.26	-0.26	N/A
ENOSF1	ENST00000383578.3	enolase superfamily member 1	95	1	0	0	1	2	hsa-miR-7974	-0.26	-0.33	N/A
GPR20	ENST00000377741.3	G protein-coupled receptor 20	34	3	0	1	2	0	hsa-miR-7974	-0.26	-0.31	N/A
ITPRIPL2	ENST00000381440.3	inositol 1,4,5-trisphosphate receptor interacting protein-like 2	893	1	1	0	0	1	hsa-miR-7974	-0.26	-0.28	N/A
DPM2	ENST00000314392.8	dolichyl-phosphate mannosyltransferase polypeptide 2, regulatory subunit	1667	1	0	1	0	0	hsa-miR-7974	-0.26	-0.26	N/A
FRRS1L	ENST00000561981.2	ferric-chelate reductase 1-like	11	1	1	0	0	0	hsa-miR-7974	-0.26	-0.26	N/A
TPD52L2	ENST00000346249.4	tumor protein D52-like 2	4185	1	0	1	0	1	hsa-miR-7974	-0.26	-0.26	N/A
PAOX	ENST00000368539.4	polyamine oxidase (exo-N4-amino)	264	1	0	0	1	0	hsa-miR-7974	-0.26	-0.27	N/A
TSPY6P	ENST00000446779.2	testis specific protein, Y-linked 6, pseudogene	5	1	0	0	1	0	hsa-miR-7974	-0.26	-0.26	N/A
ALDOC	ENST00000395319.3	aldolase C, fructose-bisphosphate	376	1	0	1	0	0	hsa-miR-7974	-0.26	-0.26	N/A
GMNC	ENST00000442080.1	geminin coiled-coil domain containing	19	1	0	1	0	0	hsa-miR-7974	-0.26	-0.26	N/A
CCDC68	ENST00000591504.1	coiled-coil domain containing 68	72	1	0	1	0	0	hsa-miR-7974	-0.26	-0.26	N/A
ANXA11	ENST00000372231.3	annexin A11	2285	1	0	1	0	2	hsa-miR-7974	-0.26	-0.27	N/A
CLN6	ENST00000249806.5	ceroid-lipofuscinosis, neuronal 6, late infantile, variant	2624	1	0	1	0	0	hsa-miR-7974	-0.26	-0.26	N/A
GNB3	ENST00000229264.3	guanine nucleotide binding protein (G protein), beta polypeptide 3	49	1	0	1	0	0	hsa-miR-7974	-0.26	-0.26	N/A
PRPSAP1	ENST00000446526.3	phosphoribosyl pyrophosphate synthetase-associated protein 1	2649	1	0	0	1	1	hsa-miR-7974	-0.26	-0.27	N/A
CHCHD10	ENST00000520222.1	coiled-coil-helix-coiled-coil-helix domain containing 10	1103	1	0	0	1	0	hsa-miR-7974	-0.26	-0.26	N/A
P2RY4	ENST00000374519.2	pyrimidinergic receptor P2Y, G-protein coupled, 4	5	1	0	1	0	0	hsa-miR-7974	-0.26	-0.26	N/A
USP2	ENST00000455332.2	ubiquitin specific peptidase 2	19	1	1	0	0	0	hsa-miR-7974	-0.26	-0.26	N/A
TRIM9	ENST00000298355.3	tripartite motif containing 9	45	1	0	1	0	1	hsa-miR-7974	-0.26	-0.26	N/A
PTCD1	ENST00000292478.4	pentatricopeptide repeat domain 1	22	2	1	0	1	1	hsa-miR-7974	-0.26	-0.46	N/A
NRN1	ENST00000244766.2	neuritin 1	45	1	1	0	0	0	hsa-miR-7974	-0.26	-0.53	N/A
SIGLEC5	ENST00000599649.1		5	2	0	1	1	0	hsa-miR-7974	-0.26	-0.45	N/A
B4GALNT1	ENST00000341156.4	beta-1,4-N-acetyl-galactosaminyl transferase 1	23	1	1	0	0	0	hsa-miR-7974	-0.26	-0.29	N/A
AGPAT4	ENST00000366911.5	1-acylglycerol-3-phosphate O-acyltransferase 4	142	3	0	1	2	2	hsa-miR-7974	-0.26	-0.51	N/A
CABP2	ENST00000353903.5	calcium binding protein 2	5	1	0	1	0	0	hsa-miR-7974	-0.26	-0.26	N/A
CLTB	ENST00000310418.4	clathrin, light chain B	3715	1	0	1	0	0	hsa-miR-7974	-0.26	-0.26	N/A
TERT	ENST00000296820.5	telomerase reverse transcriptase	10	2	1	1	0	3	hsa-miR-7974	-0.26	-0.26	N/A
SLC35B2	ENST00000393810.1	solute carrier family 35 (adenosine 3'-phospho 5'-phosphosulfate transporter), member B2	3587	1	0	0	1	0	hsa-miR-7974	-0.26	-0.26	N/A
KCTD15	ENST00000284006.6	potassium channel tetramerization domain containing 15	2483	2	0	1	1	0	hsa-miR-7974	-0.26	-0.27	N/A
RAB35	ENST00000534951.1	RAB35, member RAS oncogene family	1051	1	1	0	0	0	hsa-miR-7974	-0.26	-0.26	N/A
ZNF546	ENST00000347077.4	zinc finger protein 546	44	3	0	1	2	1	hsa-miR-7974	-0.26	-0.3	N/A
C17orf102	ENST00000357754.1	chromosome 17 open reading frame 102	5	2	0	0	2	0	hsa-miR-7974	-0.26	-0.26	N/A
ATRN	ENST00000262919.5	attractin	39	3	2	1	0	1	hsa-miR-7974	-0.26	-0.26	N/A
AC008132.13	ENST00000342005.4	Uncharacterized protein	5	1	0	1	0	0	hsa-miR-7974	-0.26	-0.26	N/A
RRAD	ENST00000420652.1	Ras-related associated with diabetes	28	1	0	1	0	0	hsa-miR-7974	-0.26	-0.26	N/A
ITGA6	ENST00000375221.2	integrin, alpha 6	1328	1	1	0	0	1	hsa-miR-7974	-0.26	-0.26	N/A
C22orf23	ENST00000403305.1	chromosome 22 open reading frame 23	6	1	0	1	0	0	hsa-miR-7974	-0.26	-0.26	N/A
NR6A1	ENST00000487099.2	nuclear receptor subfamily 6, group A, member 1	1082	2	1	1	0	0	hsa-miR-7974	-0.25	-0.26	N/A
BSND	ENST00000371265.4	Bartter syndrome, infantile, with sensorineural deafness (Barttin)	5	3	0	3	0	2	hsa-miR-7974	-0.25	-0.38	N/A
C4A	ENST00000428956.2	complement component 4A (Rodgers blood group)	5	1	0	1	0	0	hsa-miR-7974	-0.25	-0.25	N/A
PCDHA7	ENST00000525929.1	protocadherin alpha 7	86	1	0	0	1	0	hsa-miR-7974	-0.25	-0.25	N/A
GPR111	ENST00000398742.2	G protein-coupled receptor 111	5	1	1	0	0	0	hsa-miR-7974	-0.25	-0.25	N/A
C4B	ENST00000435363.2	complement component 4B (Chido blood group)	5	1	0	1	0	0	hsa-miR-7974	-0.25	-0.25	N/A
DHRS3	ENST00000376223.2	dehydrogenase/reductase (SDR family) member 3	19	1	0	0	1	0	hsa-miR-7974	-0.25	-0.25	N/A
PCDHA5	ENST00000529859.1	protocadherin alpha 5	86	1	0	0	1	0	hsa-miR-7974	-0.25	-0.25	N/A
JAZF1	ENST00000283928.5	JAZF zinc finger 1	869	1	0	0	1	0	hsa-miR-7974	-0.25	-0.25	N/A
STK10	ENST00000176763.5	serine/threonine kinase 10	655	1	1	0	0	0	hsa-miR-7974	-0.25	-0.25	N/A
PCDHA4	ENST00000530339.1	protocadherin alpha 4	86	1	0	0	1	0	hsa-miR-7974	-0.25	-0.25	N/A
CRKL	ENST00000354336.3	v-crk avian sarcoma virus CT10 oncogene homolog-like	2142	2	0	1	1	1	hsa-miR-7974	-0.25	-0.26	N/A
NCS1	ENST00000372398.3	neuronal calcium sensor 1	1083	3	0	3	0	3	hsa-miR-7974	-0.25	-0.28	N/A
PFDN6	ENST00000395131.1	prefoldin subunit 6	183	1	0	1	0	1	hsa-miR-7974	-0.25	-0.3	N/A
SYT12	ENST00000393946.2	synaptotagmin XII	813	1	1	0	0	2	hsa-miR-7974	-0.25	-0.25	N/A
RHD	ENST00000423810.2	Rh blood group, D antigen	5	1	0	0	1	0	hsa-miR-7974	-0.25	-0.25	N/A
RAB6A	ENST00000310653.6	RAB6A, member RAS oncogene family	9	1	0	1	0	0	hsa-miR-7974	-0.25	-0.25	N/A
UMODL1	ENST00000400424.2	uromodulin-like 1	5	2	0	2	0	0	hsa-miR-7974	-0.25	-0.25	N/A
RP11-701P16.2	ENST00000508020.1	Uncharacterized protein	5	1	0	1	0	0	hsa-miR-7974	-0.25	-0.25	N/A
CHFR	ENST00000315585.7	checkpoint with forkhead and ring finger domains, E3 ubiquitin protein ligase	168	1	0	1	0	1	hsa-miR-7974	-0.25	-0.25	N/A
CYP4A22	ENST00000371891.3	cytochrome P450, family 4, subfamily A, polypeptide 22	5	1	0	1	0	0	hsa-miR-7974	-0.25	-0.25	N/A
C10orf53	ENST00000374113.3	chromosome 10 open reading frame 53	5	1	0	1	0	0	hsa-miR-7974	-0.25	-0.25	N/A
RHOV	ENST00000220507.4	ras homolog family member V	125	1	0	1	0	0	hsa-miR-7974	-0.25	-0.25	N/A
INPP5K	ENST00000421807.2	inositol polyphosphate-5-phosphatase K	265	1	0	0	1	0	hsa-miR-7974	-0.25	-0.25	N/A
C16orf95	ENST00000253461.4	chromosome 16 open reading frame 95	20	1	0	0	1	0	hsa-miR-7974	-0.25	-0.25	N/A
PCSK9	ENST00000302118.5	proprotein convertase subtilisin/kexin type 9	2345	2	0	1	1	1	hsa-miR-7974	-0.25	-0.35	N/A
CERS6	ENST00000305747.6	ceramide synthase 6	1932	2	1	1	0	0	hsa-miR-7974	-0.25	-0.32	N/A
HGS	ENST00000329138.4	hepatocyte growth factor-regulated tyrosine kinase substrate	83	1	1	0	0	0	hsa-miR-7974	-0.25	-0.25	N/A
AL953854.2	ENST00000438517.1		5	1	0	1	0	1	hsa-miR-7974	-0.25	-0.25	N/A
SENP8	ENST00000544411.1	SUMO/sentrin specific peptidase family member 8	80	1	0	1	0	0	hsa-miR-7974	-0.25	-0.25	N/A
HES6	ENST00000409574.1	hairy and enhancer of split 6 (Drosophila)	3170	1	0	1	0	0	hsa-miR-7974	-0.25	-0.25	N/A
PQLC2	ENST00000375155.3	PQ loop repeat containing 2	94	3	2	1	0	1	hsa-miR-7974	-0.25	-0.44	N/A
PPAPDC1A	ENST00000398248.1	phosphatidic acid phosphatase type 2 domain containing 1A	29	2	0	0	2	0	hsa-miR-7974	-0.25	-0.42	N/A
SHOX	ENST00000381578.1	short stature homeobox	5	1	0	1	0	0	hsa-miR-7974	-0.25	-0.25	N/A
CALCOCO1	ENST00000548263.1	calcium binding and coiled-coil domain 1	68	1	1	0	0	0	hsa-miR-7974	-0.25	-0.25	N/A
PIGQ	ENST00000321878.5	phosphatidylinositol glycan anchor biosynthesis, class Q	342	1	1	0	0	0	hsa-miR-7974	-0.25	-0.25	N/A
PLEKHH1	ENST00000329153.5	pleckstrin homology domain containing, family H (with MyTH4 domain) member 1	125	1	0	0	1	2	hsa-miR-7974	-0.25	-0.25	N/A
DNAJC5G	ENST00000296097.3	DnaJ (Hsp40) homolog, subfamily C, member 5 gamma	5	1	0	1	0	0	hsa-miR-7974	-0.25	-0.25	N/A
GDNF	ENST00000326524.2	glial cell derived neurotrophic factor	7	2	1	0	1	1	hsa-miR-7974	-0.25	-0.25	N/A
SIGLEC15	ENST00000389474.3	sialic acid binding Ig-like lectin 15	5	1	1	0	0	0	hsa-miR-7974	-0.25	-0.25	N/A
UNC13A	ENST00000519716.2	unc-13 homolog A (C. elegans)	5	2	1	1	0	0	hsa-miR-7974	-0.25	-0.25	N/A
ADRA2C	ENST00000330055.5	adrenoceptor alpha 2C	52	1	0	0	1	0	hsa-miR-7974	-0.25	-0.25	N/A
ALOX15B	ENST00000380183.4	arachidonate 15-lipoxygenase, type B	5	1	0	0	1	1	hsa-miR-7974	-0.25	-0.25	N/A
ZNF629	ENST00000262525.4	zinc finger protein 629	44	2	1	0	1	0	hsa-miR-7974	-0.25	-0.25	N/A
FAM212B	ENST00000357260.5	family with sequence similarity 212, member B	211	1	0	0	1	1	hsa-miR-7974	-0.25	-0.32	N/A
EPN2	ENST00000314728.5	epsin 2	1609	1	0	0	1	2	hsa-miR-7974	-0.25	-0.28	N/A
MSI2	ENST00000284073.2	musashi RNA-binding protein 2	283	3	2	0	1	2	hsa-miR-7974	-0.25	-0.6	N/A
CCNC	ENST00000520371.1	cyclin C	524	1	0	0	1	0	hsa-miR-7974	-0.25	-0.25	N/A
PGLYRP4	ENST00000359650.5	peptidoglycan recognition protein 4	5	1	0	1	0	0	hsa-miR-7974	-0.25	-0.25	N/A
KIAA1257	ENST00000511438.1	KIAA1257	5	1	0	1	0	0	hsa-miR-7974	-0.25	-0.25	N/A
MYOT	ENST00000239926.4	myotilin	5	1	0	0	1	0	hsa-miR-7974	-0.25	-0.25	N/A
LAMTOR3	ENST00000499666.2	late endosomal/lysosomal adaptor, MAPK and MTOR activator 3	67	2	0	0	2	0	hsa-miR-7974	-0.25	-0.48	N/A
RBM25	ENST00000261973.7	RNA binding motif protein 25	1190	1	0	1	0	0	hsa-miR-7974	-0.25	-0.25	N/A
AMER1	ENST00000330258.3	APC membrane recruitment protein 1	11	2	1	1	0	1	hsa-miR-7974	-0.25	-0.25	N/A
BTN2A1	ENST00000429381.1	butyrophilin, subfamily 2, member A1	839	1	1	0	0	1	hsa-miR-7974	-0.25	-0.25	N/A
ACOXL	ENST00000340561.4	acyl-CoA oxidase-like	5	1	1	0	0	0	hsa-miR-7974	-0.25	-0.25	N/A
RUFY1	ENST00000319449.4	RUN and FYVE domain containing 1	187	1	0	1	0	0	hsa-miR-7974	-0.25	-0.25	N/A
RP11-178L8.4	ENST00000568879.1		20	1	0	0	1	0	hsa-miR-7974	-0.25	-0.25	N/A
GPALPP1	ENST00000361121.2	GPALPP motifs containing 1	845	2	0	1	1	0	hsa-miR-7974	-0.25	-0.27	N/A
CYCS	ENST00000305786.2	cytochrome c, somatic	320	1	0	0	1	1	hsa-miR-7974	-0.25	-0.25	N/A
GPC6	ENST00000377047.4	glypican 6	410	2	0	1	1	0	hsa-miR-7974	-0.25	-0.26	N/A
ZZZ3	ENST00000370801.3	zinc finger, ZZ-type containing 3	338	1	0	1	0	1	hsa-miR-7974	-0.25	-0.25	N/A
CDKN2B	ENST00000380142.4	cyclin-dependent kinase inhibitor 2B (p15, inhibits CDK4)	373	1	1	0	0	0	hsa-miR-7974	-0.25	-0.25	N/A
RP11-1070N10.3	ENST00000554161.1	Uncharacterized protein	5	1	0	1	0	0	hsa-miR-7974	-0.25	-0.25	N/A
TICAM2	ENST00000408996.4	toll-like receptor adaptor molecule 2	202	2	0	2	0	1	hsa-miR-7974	-0.25	-0.32	N/A
APOL6	ENST00000409652.4	apolipoprotein L, 6	5	2	1	0	1	1	hsa-miR-7974	-0.25	-0.25	N/A
ZBTB34	ENST00000319119.4	zinc finger and BTB domain containing 34	726	1	0	0	1	1	hsa-miR-7974	-0.25	-0.25	N/A
ATP9A	ENST00000311637.5	ATPase, class II, type 9A	1511	2	0	1	1	0	hsa-miR-7974	-0.25	-0.27	N/A
SLC46A1	ENST00000440501.1	solute carrier family 46 (folate transporter), member 1	580	3	1	2	0	0	hsa-miR-7974	-0.25	-0.26	N/A
MYT1	ENST00000328439.1	myelin transcription factor 1	12	1	0	1	0	0	hsa-miR-7974	-0.24	-0.24	N/A
RHOA	ENST00000454011.2	ras homolog family member A	8507	1	0	1	0	1	hsa-miR-7974	-0.24	-0.24	N/A
IGFBP3	ENST00000381086.5	insulin-like growth factor binding protein 3	1857	1	0	1	0	1	hsa-miR-7974	-0.24	-0.25	N/A
SNED1	ENST00000310397.8	sushi, nidogen and EGF-like domains 1	19	2	1	1	0	1	hsa-miR-7974	-0.24	-0.3	N/A
SYNGR2	ENST00000589711.1	synaptogyrin 2	466	2	0	1	1	1	hsa-miR-7974	-0.24	-0.48	N/A
ZNF195	ENST00000438262.2	zinc finger protein 195	389	1	0	1	0	0	hsa-miR-7974	-0.24	-0.25	N/A
UBE2N	ENST00000550657.1	ubiquitin-conjugating enzyme E2N	321	1	0	1	0	0	hsa-miR-7974	-0.24	-0.24	N/A
DBNDD1	ENST00000304733.3	dysbindin (dystrobrevin binding protein 1) domain containing 1	303	2	0	1	1	0	hsa-miR-7974	-0.24	-0.24	N/A
CD8A	ENST00000456996.2	CD8a molecule	34	1	0	1	0	0	hsa-miR-7974	-0.24	-0.24	N/A
AQP1	ENST00000311813.4	aquaporin 1	5	2	0	1	1	0	hsa-miR-7974	-0.24	-0.24	N/A
CYTIP	ENST00000264192.3	cytohesin 1 interacting protein	8	1	0	0	1	0	hsa-miR-7974	-0.24	-0.24	N/A
TGFBR2	ENST00000359013.4	transforming growth factor, beta receptor II (70/80kDa)	2168	3	2	1	0	2	hsa-miR-7974	-0.24	-0.51	N/A
IDS	ENST00000340855.6	iduronate 2-sulfatase	810	2	0	1	1	1	hsa-miR-7974	-0.24	-0.26	N/A
GOLGA1	ENST00000373555.4	golgin A1	334	2	1	0	1	0	hsa-miR-7974	-0.24	-0.24	N/A
BOK	ENST00000318407.3	BCL2-related ovarian killer	588	1	0	1	0	0	hsa-miR-7974	-0.24	-0.24	N/A
PHACTR1	ENST00000379350.1	phosphatase and actin regulator 1	5	2	0	1	1	0	hsa-miR-7974	-0.24	-0.24	N/A
SLC16A14	ENST00000295190.4	solute carrier family 16, member 14	34	1	0	1	0	2	hsa-miR-7974	-0.24	-0.24	N/A
KAT2B	ENST00000263754.4	K(lysine) acetyltransferase 2B	117	1	1	0	0	0	hsa-miR-7974	-0.24	-0.25	N/A
SMAP2	ENST00000539317.1	small ArfGAP2	1062	1	0	1	0	0	hsa-miR-7974	-0.24	-0.25	N/A
TRIM8	ENST00000302424.7	tripartite motif containing 8	525	1	0	1	0	0	hsa-miR-7974	-0.24	-0.26	N/A
CEACAM1	ENST00000403444.3	carcinoembryonic antigen-related cell adhesion molecule 1 (biliary glycoprotein)	925	1	0	0	1	1	hsa-miR-7974	-0.24	-0.24	N/A
FAT3	ENST00000298047.6	FAT atypical cadherin 3	30	2	0	0	2	0	hsa-miR-7974	-0.24	-0.43	N/A
PTPN5	ENST00000477854.1	protein tyrosine phosphatase, non-receptor type 5 (striatum-enriched)	5	1	1	0	0	0	hsa-miR-7974	-0.24	-0.24	N/A
RP1-241P17.4	ENST00000449327.1	Uncharacterized protein	5	1	0	0	1	0	hsa-miR-7974	-0.24	-0.24	N/A
CNN3	ENST00000370206.4	calponin 3, acidic	4490	1	0	0	1	0	hsa-miR-7974	-0.24	-0.24	N/A
TXLNA	ENST00000373610.3	taxilin alpha	564	2	0	0	2	0	hsa-miR-7974	-0.24	-0.25	N/A
STK40	ENST00000359297.2	serine/threonine kinase 40	214	3	0	3	0	4	hsa-miR-7974	-0.24	-0.26	N/A
GRAPL	ENST00000344415.4	GRB2-related adaptor protein-like	5	1	0	0	1	0	hsa-miR-7974	-0.24	-0.24	N/A
AC008060.7	ENST00000401499.1	HCG2000720; Hypothetical gene supported by AK054822; Uncharacterized protein	5	1	0	0	1	0	hsa-miR-7974	-0.24	-0.24	N/A
DOCK5	ENST00000276440.7	dedicator of cytokinesis 5	504	2	0	2	0	2	hsa-miR-7974	-0.24	-0.27	N/A
RAB6C	ENST00000410061.2	RAB6C, member RAS oncogene family	5	1	0	1	0	0	hsa-miR-7974	-0.24	-0.24	N/A
DCLRE1C	ENST00000378289.4	DNA cross-link repair 1C	29	1	0	0	1	0	hsa-miR-7974	-0.24	-0.24	N/A
STEAP1B	ENST00000406890.2	STEAP family member 1B	50	1	0	0	1	0	hsa-miR-7974	-0.24	-0.24	N/A
PHF21A	ENST00000257821.4	PHD finger protein 21A	301	3	1	0	2	0	hsa-miR-7974	-0.24	-0.27	N/A
COL26A1	ENST00000313669.7	collagen, type XXVI, alpha 1	223	1	1	0	0	0	hsa-miR-7974	-0.24	-0.26	N/A
DDA1	ENST00000359866.4	DET1 and DDB1 associated 1	76	2	1	1	0	1	hsa-miR-7974	-0.24	-0.35	N/A
WDR70	ENST00000265107.4	WD repeat domain 70	23	3	2	0	1	1	hsa-miR-7974	-0.24	-0.42	N/A
SEMA5A	ENST00000382496.5	sema domain, seven thrombospondin repeats (type 1 and type 1-like), transmembrane domain (TM) and short cytoplasmic domain, (semaphorin) 5A	98	2	0	2	0	0	hsa-miR-7974	-0.24	-0.27	N/A
TBL1XR1	ENST00000430069.1	transducin (beta)-like 1 X-linked receptor 1	334	1	0	0	1	1	hsa-miR-7974	-0.24	-0.24	N/A
RASL12	ENST00000220062.4	RAS-like, family 12	39	1	0	0	1	2	hsa-miR-7974	-0.24	-0.24	N/A
YKT6	ENST00000223369.2	YKT6 v-SNARE homolog (S. cerevisiae)	2409	1	0	0	1	0	hsa-miR-7974	-0.24	-0.24	N/A
GIPC3	ENST00000322315.5	GIPC PDZ domain containing family, member 3	48	3	0	3	0	0	hsa-miR-7974	-0.24	-0.24	N/A
DCDC2B	ENST00000409358.1	doublecortin domain containing 2B	5	1	0	1	0	0	hsa-miR-7974	-0.24	-0.24	N/A
FAM86C1	ENST00000359244.4	family with sequence similarity 86, member C1	5	1	0	1	0	1	hsa-miR-7974	-0.24	-0.24	N/A
PET112	ENST00000263985.6	PET112 homolog (yeast)	1036	1	0	1	0	0	hsa-miR-7974	-0.24	-0.24	N/A
NEU3	ENST00000294064.4	sialidase 3 (membrane sialidase)	243	3	0	3	0	1	hsa-miR-7974	-0.24	-0.24	N/A
DKK3	ENST00000396505.2	dickkopf WNT signaling pathway inhibitor 3	5725	3	1	2	0	1	hsa-miR-7974	-0.24	-0.72	N/A
AC007040.11	ENST00000606025.1		12	4	1	2	1	0	hsa-miR-7974	-0.24	-0.66	N/A
AXIN2	ENST00000307078.5	axin 2	86	1	1	0	0	0	hsa-miR-7974	-0.24	-0.24	N/A
KIAA1239	ENST00000309447.5	KIAA1239	5	1	0	1	0	0	hsa-miR-7974	-0.24	-0.24	N/A
FADD	ENST00000301838.4	Fas (TNFRSF6)-associated via death domain	79	1	0	1	0	0	hsa-miR-7974	-0.24	-0.24	N/A
LINC00908	ENST00000578613.1	long intergenic non-protein coding RNA 908	5	1	0	1	0	0	hsa-miR-7974	-0.24	-0.24	N/A
SLC25A42	ENST00000318596.7	solute carrier family 25, member 42	1088	1	1	0	0	0	hsa-miR-7974	-0.24	-0.24	N/A
AC079341.1	ENST00000424958.1	Uncharacterized protein	5	1	0	0	1	0	hsa-miR-7974	-0.24	-0.24	N/A
TBC1D16	ENST00000310924.2	TBC1 domain family, member 16	556	3	1	1	1	3	hsa-miR-7974	-0.24	-0.26	N/A
MAOB	ENST00000538942.1	monoamine oxidase B	32	1	0	1	0	0	hsa-miR-7974	-0.24	-0.24	N/A
DPYSL3	ENST00000398514.3	dihydropyrimidinase-like 3	5209	1	1	0	0	0	hsa-miR-7974	-0.24	-0.26	N/A
TMEM92	ENST00000300433.3	transmembrane protein 92	46	2	0	1	1	2	hsa-miR-7974	-0.24	-0.27	N/A
GOSR1	ENST00000225724.5	golgi SNAP receptor complex member 1	668	2	1	0	1	1	hsa-miR-7974	-0.24	-0.34	N/A
BMP8B	ENST00000372827.3	bone morphogenetic protein 8b	88	2	1	1	0	0	hsa-miR-7974	-0.24	-0.24	N/A
CPLX4	ENST00000587244.1	complexin 4	5	1	0	0	1	0	hsa-miR-7974	-0.24	-0.24	N/A
ZNF474	ENST00000296600.4	zinc finger protein 474	5	1	0	0	1	0	hsa-miR-7974	-0.24	-0.24	N/A
CYP4A11	ENST00000310638.4	cytochrome P450, family 4, subfamily A, polypeptide 11	5	1	0	1	0	0	hsa-miR-7974	-0.24	-0.24	N/A
ASCL4	ENST00000342331.4	achaete-scute complex homolog 4 (Drosophila)	5	1	0	0	1	0	hsa-miR-7974	-0.24	-0.24	N/A
DES	ENST00000373960.3	desmin	5	1	0	1	0	1	hsa-miR-7974	-0.24	-0.24	N/A
TLN1	ENST00000314888.9	talin 1	266	1	0	1	0	1	hsa-miR-7974	-0.24	-0.3	N/A
ZNF14	ENST00000344099.3	zinc finger protein 14	37	1	0	1	0	1	hsa-miR-7974	-0.24	-0.27	N/A
CABLES2	ENST00000279101.5	Cdk5 and Abl enzyme substrate 2	450	1	1	0	0	0	hsa-miR-7974	-0.24	-0.24	N/A
UBAP2	ENST00000379238.1	ubiquitin associated protein 2	87	1	0	1	0	0	hsa-miR-7974	-0.24	-0.24	N/A
PDLIM3	ENST00000284770.5	PDZ and LIM domain 3	58	1	0	0	1	1	hsa-miR-7974	-0.24	-0.24	N/A
LMX1B	ENST00000355497.5	LIM homeobox transcription factor 1, beta	8	4	0	2	2	0	hsa-miR-7974	-0.24	-0.24	N/A
CCL3L3	ENST00000378354.4	chemokine (C-C motif) ligand 3-like 3	5	1	0	0	1	0	hsa-miR-7974	-0.24	-0.24	N/A
NINJ2	ENST00000305108.4	ninjurin 2	11	1	0	1	0	0	hsa-miR-7974	-0.24	-0.24	N/A
SRF	ENST00000265354.4	serum response factor (c-fos serum response element-binding transcription factor)	596	1	0	1	0	0	hsa-miR-7974	-0.24	-0.25	N/A
KLHL18	ENST00000232766.5	kelch-like family member 18	74	1	0	0	1	1	hsa-miR-7974	-0.24	-0.31	N/A
DEDD2	ENST00000336034.4	death effector domain containing 2	32	1	0	0	1	1	hsa-miR-7974	-0.23	-0.23	N/A
CD52	ENST00000374213.2	CD52 molecule	5	1	0	0	1	0	hsa-miR-7974	-0.23	-0.23	N/A
FBXO18	ENST00000362091.4	F-box protein, helicase, 18	390	1	0	0	1	0	hsa-miR-7974	-0.23	-0.23	N/A
SRSF2	ENST00000392485.2	serine/arginine-rich splicing factor 2	9241	1	0	1	0	1	hsa-miR-7974	-0.23	-0.25	N/A
ITGA4	ENST00000397033.2	integrin, alpha 4 (antigen CD49D, alpha 4 subunit of VLA-4 receptor)	29	1	0	0	1	0	hsa-miR-7974	-0.23	-0.24	N/A
AC093157.1	ENST00000593496.1	Uncharacterized protein	5	1	0	0	1	0	hsa-miR-7974	-0.23	-0.23	N/A
SLC27A2	ENST00000267842.5	solute carrier family 27 (fatty acid transporter), member 2	201	1	0	0	1	0	hsa-miR-7974	-0.23	-0.23	N/A
TCF4	ENST00000354452.3	transcription factor 4	394	2	0	1	1	0	hsa-miR-7974	-0.23	-0.23	N/A
SLC34A2	ENST00000382051.3	solute carrier family 34 (type II sodium/phosphate contransporter), member 2	5	2	0	2	0	0	hsa-miR-7974	-0.23	-0.23	N/A
NRG1	ENST00000341377.5	neuregulin 1	113	1	0	1	0	1	hsa-miR-7974	-0.23	-0.23	N/A
PRSS50	ENST00000315170.7	protease, serine, 50	5	1	0	1	0	0	hsa-miR-7974	-0.23	-0.23	N/A
C17orf103	ENST00000399011.2	chromosome 17 open reading frame 103	54	2	0	2	0	2	hsa-miR-7974	-0.23	-0.23	N/A
SCUBE3	ENST00000274938.7	signal peptide, CUB domain, EGF-like 3	47	1	0	0	1	3	hsa-miR-7974	-0.23	-0.33	N/A
AC093802.1	ENST00000407524.1	Uncharacterized protein	5	1	1	0	0	0	hsa-miR-7974	-0.23	-0.23	N/A
MLXIPL	ENST00000434326.1	MLX interacting protein-like	58	1	0	1	0	0	hsa-miR-7974	-0.23	-0.23	N/A
FAM53B	ENST00000337318.3	family with sequence similarity 53, member B	27	5	1	4	0	2	hsa-miR-7974	-0.23	-0.23	N/A
COCH	ENST00000396618.3	cochlin	630	2	1	0	1	0	hsa-miR-7974	-0.23	-0.64	N/A
INHBB	ENST00000295228.3	inhibin, beta B	75	1	1	0	0	0	hsa-miR-7974	-0.23	-0.23	N/A
ZNF497	ENST00000311044.3	zinc finger protein 497	5	1	0	1	0	0	hsa-miR-7974	-0.23	-0.23	N/A
LEPRE1	ENST00000236040.4	leucine proline-enriched proteoglycan (leprecan) 1	4638	1	0	1	0	0	hsa-miR-7974	-0.23	-0.23	N/A
DRAXIN	ENST00000294485.5	dorsal inhibitory axon guidance protein	5	3	1	1	1	1	hsa-miR-7974	-0.23	-0.23	N/A
TMPRSS3	ENST00000398405.1	transmembrane protease, serine 3	5	1	0	0	1	1	hsa-miR-7974	-0.23	-0.23	N/A
KRT79	ENST00000330553.5	keratin 79	5	1	0	0	1	0	hsa-miR-7974	-0.23	-0.23	N/A
RBM17	ENST00000446108.1	RNA binding motif protein 17	449	1	0	1	0	0	hsa-miR-7974	-0.23	-0.23	N/A
BDKRB2	ENST00000306005.3	bradykinin receptor B2	871	1	1	0	0	0	hsa-miR-7974	-0.23	-0.23	N/A
RP11-160N1.10	ENST00000377548.2		5	1	0	0	1	0	hsa-miR-7974	-0.23	-0.23	N/A
PRIMA1	ENST00000393140.1	proline rich membrane anchor 1	5	2	1	1	0	0	hsa-miR-7974	-0.23	-0.23	N/A
SCO1	ENST00000255390.5	SCO1 cytochrome c oxidase assembly protein	1776	2	1	0	1	1	hsa-miR-7974	-0.23	-0.46	N/A
BCKDK	ENST00000394950.3	branched chain ketoacid dehydrogenase kinase	709	1	0	1	0	0	hsa-miR-7974	-0.23	-0.23	N/A
NBR1	ENST00000542611.1	neighbor of BRCA1 gene 1	1982	1	0	0	1	0	hsa-miR-7974	-0.23	-0.23	N/A
RILP	ENST00000301336.6	Rab interacting lysosomal protein	43	1	0	1	0	0	hsa-miR-7974	-0.23	-0.23	N/A
CWC27	ENST00000381070.3	CWC27 spliceosome-associated protein homolog (S. cerevisiae)	94	1	0	0	1	0	hsa-miR-7974	-0.23	-0.23	N/A
INSL3	ENST00000317306.7	insulin-like 3 (Leydig cell)	5	1	0	0	1	0	hsa-miR-7974	-0.23	-0.23	N/A
MARK2	ENST00000402010.2	MAP/microtubule affinity-regulating kinase 2	845	1	0	1	0	1	hsa-miR-7974	-0.23	-0.23	N/A
NR1H2	ENST00000253727.5	nuclear receptor subfamily 1, group H, member 2	35	1	0	1	0	0	hsa-miR-7974	-0.23	-0.23	N/A
TPCN1	ENST00000335509.6	two pore segment channel 1	401	3	0	3	0	0	hsa-miR-7974	-0.23	-0.23	N/A
PITPNM2	ENST00000280562.5	phosphatidylinositol transfer protein, membrane-associated 2	66	3	0	2	1	1	hsa-miR-7974	-0.23	-0.26	N/A
MAP7D1	ENST00000316156.4	MAP7 domain containing 1	1052	1	0	1	0	0	hsa-miR-7974	-0.23	-0.23	N/A
CHL1	ENST00000256509.2	cell adhesion molecule L1-like	24	1	0	0	1	0	hsa-miR-7974	-0.23	-0.23	N/A
FOXRED1	ENST00000263578.5	FAD-dependent oxidoreductase domain containing 1	309	1	0	1	0	0	hsa-miR-7974	-0.23	-0.23	N/A
RELL2	ENST00000297164.3	RELT-like 2	44	1	0	1	0	0	hsa-miR-7974	-0.23	-0.23	N/A
SYVN1	ENST00000294256.8	synovial apoptosis inhibitor 1, synoviolin	95	1	0	0	1	0	hsa-miR-7974	-0.23	-0.24	N/A
AC124890.1	ENST00000399333.3	HCG1774533, isoform CRA_a; PRO2268; Uncharacterized protein	15	1	0	0	1	1	hsa-miR-7974	-0.23	-0.23	N/A
FAM120AOS	ENST00000423591.1	family with sequence similarity 120A opposite strand	258	1	1	0	0	0	hsa-miR-7974	-0.23	-0.34	N/A
IFITM2	ENST00000399817.4	interferon induced transmembrane protein 2	156	1	0	1	0	0	hsa-miR-7974	-0.23	-0.23	N/A
ADH5	ENST00000296412.8	alcohol dehydrogenase 5 (class III), chi polypeptide	217	2	0	2	0	1	hsa-miR-7974	-0.23	-0.27	N/A
POLR3F	ENST00000377603.4	polymerase (RNA) III (DNA directed) polypeptide F, 39 kDa	47	1	0	1	0	0	hsa-miR-7974	-0.23	-0.26	N/A
SPINT1	ENST00000344051.4	serine peptidase inhibitor, Kunitz type 1	1591	1	0	1	0	0	hsa-miR-7974	-0.23	-0.23	N/A
PPP1R3F	ENST00000055335.6	protein phosphatase 1, regulatory subunit 3F	52	1	0	0	1	1	hsa-miR-7974	-0.23	-0.27	N/A
NPR2	ENST00000342694.2	natriuretic peptide receptor B/guanylate cyclase B (atrionatriuretic peptide receptor B)	9	1	0	0	1	0	hsa-miR-7974	-0.23	-0.23	N/A
EPHB2	ENST00000374632.3	EPH receptor B2	297	2	0	1	1	0	hsa-miR-7974	-0.23	-0.23	N/A
REG4	ENST00000354219.1	regenerating islet-derived family, member 4	5	1	0	1	0	0	hsa-miR-7974	-0.23	-0.23	N/A
EXOSC10	ENST00000544779.1	exosome component 10	138	1	0	0	1	0	hsa-miR-7974	-0.23	-0.23	N/A
IL12RB2	ENST00000262345.1	interleukin 12 receptor, beta 2	5	1	0	1	0	0	hsa-miR-7974	-0.23	-0.23	N/A
ZNF250	ENST00000292579.7	zinc finger protein 250	67	1	0	0	1	0	hsa-miR-7974	-0.23	-0.23	N/A
MAP2K4	ENST00000415385.3	mitogen-activated protein kinase kinase 4	80	1	1	0	0	0	hsa-miR-7974	-0.23	-0.23	N/A
AP1M2	ENST00000590923.1	adaptor-related protein complex 1, mu 2 subunit	26	1	0	1	0	1	hsa-miR-7974	-0.23	-0.23	N/A
PIP5K1C	ENST00000335312.3	phosphatidylinositol-4-phosphate 5-kinase, type I, gamma	13	4	0	3	1	1	hsa-miR-7974	-0.23	-0.28	N/A
EPHA10	ENST00000540011.1	EPH receptor A10	11	1	1	0	0	0	hsa-miR-7974	-0.23	-0.56	N/A
HR	ENST00000381418.4	hair growth associated	248	1	1	0	0	2	hsa-miR-7974	-0.23	-0.25	N/A
WDR1	ENST00000499869.2	WD repeat domain 1	8818	1	0	1	0	0	hsa-miR-7974	-0.23	-0.24	N/A
FEZF2	ENST00000486811.1	FEZ family zinc finger 2	5	1	0	0	1	0	hsa-miR-7974	-0.23	-0.23	N/A
GRIN3A	ENST00000361820.3	glutamate receptor, ionotropic, N-methyl-D-aspartate 3A	5	2	0	0	2	0	hsa-miR-7974	-0.23	-0.23	N/A
GATA2	ENST00000341105.2	GATA binding protein 2	231	2	0	2	0	0	hsa-miR-7974	-0.23	-0.23	N/A
PLD1	ENST00000342215.6	phospholipase D1, phosphatidylcholine-specific	128	1	0	1	0	1	hsa-miR-7974	-0.23	-0.23	N/A
GPR85	ENST00000297146.3	G protein-coupled receptor 85	21	1	0	1	0	0	hsa-miR-7974	-0.23	-0.23	N/A
CCDC69	ENST00000355417.2	coiled-coil domain containing 69	22	1	1	0	0	1	hsa-miR-7974	-0.23	-0.27	N/A
TMED8	ENST00000216468.7	transmembrane emp24 protein transport domain containing 8	53	2	0	2	0	0	hsa-miR-7974	-0.23	-0.25	N/A
POU2F3	ENST00000260264.4	POU class 2 homeobox 3	5	2	0	1	1	0	hsa-miR-7974	-0.23	-0.23	N/A
CADM3	ENST00000368125.4	cell adhesion molecule 3	5	1	0	1	0	0	hsa-miR-7974	-0.23	-0.23	N/A
NFRKB	ENST00000446488.3	nuclear factor related to kappaB binding protein	21	1	0	1	0	0	hsa-miR-7974	-0.23	-0.23	N/A
HSD11B1L	ENST00000581893.1	hydroxysteroid (11-beta) dehydrogenase 1-like	211	1	0	1	0	0	hsa-miR-7974	-0.23	-0.23	N/A
RPS15A	ENST00000576436.1	ribosomal protein S15a	24	1	0	1	0	1	hsa-miR-7974	-0.23	-0.23	N/A
BTF3L4	ENST00000489308.2	basic transcription factor 3-like 4	1245	1	0	0	1	0	hsa-miR-7974	-0.23	-0.23	N/A
GHR	ENST00000230882.4	growth hormone receptor	102	1	0	1	0	1	hsa-miR-7974	-0.23	-0.23	N/A
SFMBT2	ENST00000361972.4	Scm-like with four mbt domains 2	107	2	0	0	2	1	hsa-miR-7974	-0.23	-0.23	N/A
RFTN1	ENST00000432519.1	raftlin, lipid raft linker 1	148	1	0	1	0	0	hsa-miR-7974	-0.23	-0.23	N/A
VEGFC	ENST00000280193.2	vascular endothelial growth factor C	267	1	0	0	1	0	hsa-miR-7974	-0.23	-0.23	N/A
KCNMB2	ENST00000432997.1	potassium large conductance calcium-activated channel, subfamily M, beta member 2	5	1	0	0	1	0	hsa-miR-7974	-0.23	-0.23	N/A
QRICH2	ENST00000262765.5	glutamine rich 2	47	1	0	1	0	0	hsa-miR-7974	-0.23	-0.23	N/A
PLP1	ENST00000303958.2	proteolipid protein 1	5	1	0	1	0	0	hsa-miR-7974	-0.23	-0.23	N/A
GPATCH3	ENST00000361720.5	G patch domain containing 3	11	1	0	1	0	0	hsa-miR-7974	-0.23	-0.23	N/A
LYRM2	ENST00000520318.1	LYR motif containing 2	305	2	0	1	1	1	hsa-miR-7974	-0.22	-0.42	N/A
RRP36	ENST00000244496.5	ribosomal RNA processing 36 homolog (S. cerevisiae)	748	2	0	1	1	0	hsa-miR-7974	-0.22	-0.24	N/A
GABRG1	ENST00000295452.4	gamma-aminobutyric acid (GABA) A receptor, gamma 1	5	2	0	1	1	0	hsa-miR-7974	-0.22	-0.22	N/A
PDE11A	ENST00000286063.6	phosphodiesterase 11A	7	1	1	0	0	1	hsa-miR-7974	-0.22	-0.22	N/A
ATAD3C	ENST00000378785.2	ATPase family, AAA domain containing 3C	5	1	0	0	1	1	hsa-miR-7974	-0.22	-0.22	N/A
PRELP	ENST00000343110.2	proline/arginine-rich end leucine-rich repeat protein	5	1	0	0	1	2	hsa-miR-7974	-0.22	-0.22	N/A
SLC9A4	ENST00000295269.4	solute carrier family 9, subfamily A (NHE4, cation proton antiporter 4), member 4	5	1	0	0	1	0	hsa-miR-7974	-0.22	-0.22	N/A
ZNF747	ENST00000395094.3	zinc finger protein 747	101	3	0	1	2	0	hsa-miR-7974	-0.22	-0.42	N/A
NPM3	ENST00000370110.5	nucleophosmin/nucleoplasmin 3	350	1	0	1	0	0	hsa-miR-7974	-0.22	-0.22	N/A
MC5R	ENST00000324750.3	melanocortin 5 receptor	5	1	0	0	1	0	hsa-miR-7974	-0.22	-0.22	N/A
ZMYND8	ENST00000311275.7	zinc finger, MYND-type containing 8	235	1	0	0	1	0	hsa-miR-7974	-0.22	-0.22	N/A
PDPK1	ENST00000441549.3	3-phosphoinositide dependent protein kinase-1	104	2	0	1	1	1	hsa-miR-7974	-0.22	-0.24	N/A
TRABD2A	ENST00000409133.1	TraB domain containing 2A	94	2	0	1	1	0	hsa-miR-7974	-0.22	-0.24	N/A
HPGD	ENST00000296522.6	hydroxyprostaglandin dehydrogenase 15-(NAD)	140	1	1	0	0	0	hsa-miR-7974	-0.22	-0.45	N/A
GUCY1A2	ENST00000526355.2	guanylate cyclase 1, soluble, alpha 2	24	3	0	0	3	1	hsa-miR-7974	-0.22	-0.55	N/A
ZXDB	ENST00000374888.1	zinc finger, X-linked, duplicated B	33	2	1	1	0	0	hsa-miR-7974	-0.22	-0.3	N/A
SNCB	ENST00000310112.3	synuclein, beta	5	1	0	1	0	0	hsa-miR-7974	-0.22	-0.22	N/A
ARHGAP21	ENST00000396432.2	Rho GTPase activating protein 21	10	1	0	0	1	0	hsa-miR-7974	-0.22	-0.22	N/A
AL450307.1	ENST00000341866.3	Uncharacterized protein; cDNA FLJ46300 fis, clone TESTI4035989	5	1	0	1	0	1	hsa-miR-7974	-0.22	-0.22	N/A
PAPOLG	ENST00000238714.3	poly(A) polymerase gamma	49	1	1	0	0	1	hsa-miR-7974	-0.22	-0.28	N/A
MOCS1	ENST00000373186.4	molybdenum cofactor synthesis 1	179	1	0	1	0	1	hsa-miR-7974	-0.22	-0.27	N/A
CYP3A5	ENST00000339843.2	cytochrome P450, family 3, subfamily A, polypeptide 5	5	1	0	1	0	0	hsa-miR-7974	-0.22	-0.22	N/A
PSMB11	ENST00000408907.2	proteasome (prosome, macropain) subunit, beta type, 11	5	1	0	1	0	0	hsa-miR-7974	-0.22	-0.22	N/A
KAT8	ENST00000448516.2	K(lysine) acetyltransferase 8	2490	1	0	1	0	0	hsa-miR-7974	-0.22	-0.22	N/A
RARA	ENST00000425707.3	retinoic acid receptor, alpha	560	2	0	2	0	0	hsa-miR-7974	-0.22	-0.22	N/A
ZNF19	ENST00000288177.5	zinc finger protein 19	18	1	0	0	1	0	hsa-miR-7974	-0.22	-0.22	N/A
KCNJ6	ENST00000609713.1	potassium inwardly-rectifying channel, subfamily J, member 6	5	3	2	0	1	2	hsa-miR-7974	-0.22	-0.22	N/A
PCBP3	ENST00000400314.1	poly(rC) binding protein 3	10	1	0	1	0	1	hsa-miR-7974	-0.22	-0.22	N/A
TBC1D22A	ENST00000337137.4	TBC1 domain family, member 22A	123	1	1	0	0	1	hsa-miR-7974	-0.22	-0.26	N/A
GOLPH3L	ENST00000271732.3	golgi phosphoprotein 3-like	274	1	0	1	0	0	hsa-miR-7974	-0.22	-0.3	N/A
GOLGA7B	ENST00000370602.1	golgin A7 family, member B	5	2	0	1	1	1	hsa-miR-7974	-0.22	-0.25	N/A
PPP2R2D	ENST00000422256.2	protein phosphatase 2, regulatory subunit B, delta	169	1	0	1	0	0	hsa-miR-7974	-0.22	-0.22	N/A
FAM206A	ENST00000322940.6	family with sequence similarity 206, member A	266	1	0	0	1	1	hsa-miR-7974	-0.22	-0.22	N/A
BEND6	ENST00000370750.2	BEN domain containing 6	11	1	0	1	0	0	hsa-miR-7974	-0.22	-0.22	N/A
PPP1R13B	ENST00000423488.2	protein phosphatase 1, regulatory subunit 13B	105	1	0	1	0	0	hsa-miR-7974	-0.22	-0.22	N/A
TRRAP	ENST00000359863.4	transformation/transcription domain-associated protein	351	1	1	0	0	0	hsa-miR-7974	-0.22	-0.22	N/A
UBE2Q2	ENST00000267938.4	ubiquitin-conjugating enzyme E2Q family member 2	106	1	0	0	1	1	hsa-miR-7974	-0.22	-0.24	N/A
RDX	ENST00000343115.4	radixin	44	1	1	0	0	1	hsa-miR-7974	-0.22	-0.31	N/A
FLJ20373	ENST00000414004.2		75	1	0	1	0	0	hsa-miR-7974	-0.22	-0.23	N/A
LMO2	ENST00000395833.3	LIM domain only 2 (rhombotin-like 1)	8	1	0	1	0	0	hsa-miR-7974	-0.22	-0.22	N/A
PHF21B	ENST00000403565.1	PHD finger protein 21B	8	1	0	1	0	0	hsa-miR-7974	-0.22	-0.22	N/A
PROZ	ENST00000375547.2	protein Z, vitamin K-dependent plasma glycoprotein	14	1	0	1	0	0	hsa-miR-7974	-0.22	-0.22	N/A
NFATC2	ENST00000371564.3	nuclear factor of activated T-cells, cytoplasmic, calcineurin-dependent 2	105	2	0	1	1	3	hsa-miR-7974	-0.22	-0.22	N/A
NAT8L	ENST00000331662.3	N-acetyltransferase 8-like (GCN5-related, putative)	220	2	1	1	0	1	hsa-miR-7974	-0.22	-0.22	N/A
SOX18	ENST00000340356.7	SRY (sex determining region Y)-box 18	71	1	0	1	0	0	hsa-miR-7974	-0.22	-0.22	N/A
AC110781.3	ENST00000402221.1	Protein LOC100128374	5	1	0	1	0	2	hsa-miR-7974	-0.22	-0.22	N/A
PPP2R5D	ENST00000485511.1	protein phosphatase 2, regulatory subunit B', delta	1755	2	0	2	0	0	hsa-miR-7974	-0.22	-0.22	N/A
SUPT7L	ENST00000337768.5	suppressor of Ty 7 (S. cerevisiae)-like	1145	1	0	0	1	1	hsa-miR-7974	-0.22	-0.28	N/A
TMEM164	ENST00000372073.1	transmembrane protein 164	711	2	0	1	1	0	hsa-miR-7974	-0.22	-0.24	N/A
PLS1	ENST00000457734.2	plastin 1	467	1	0	1	0	0	hsa-miR-7974	-0.22	-0.23	N/A
ASCC2	ENST00000307790.3	activating signal cointegrator 1 complex subunit 2	139	1	0	1	0	1	hsa-miR-7974	-0.22	-0.22	N/A
RNF187	ENST00000305943.7	ring finger protein 187	13589	1	0	1	0	0	hsa-miR-7974	-0.22	-0.22	N/A
SLC25A6	ENST00000381401.5	solute carrier family 25 (mitochondrial carrier; adenine nucleotide translocator), member 6	5	1	0	1	0	0	hsa-miR-7974	-0.22	-0.22	N/A
ZNF783	ENST00000434415.1	zinc finger family member 783	88	1	1	0	0	0	hsa-miR-7974	-0.22	-0.22	N/A
TMEM260	ENST00000261556.6	transmembrane protein 260	44	1	0	1	0	0	hsa-miR-7974	-0.22	-0.22	N/A
SLC30A2	ENST00000374278.3	solute carrier family 30 (zinc transporter), member 2	5	1	0	0	1	1	hsa-miR-7974	-0.22	-0.22	N/A
FBN3	ENST00000600128.1	fibrillin 3	10	1	1	0	0	0	hsa-miR-7974	-0.22	-0.22	N/A
TPST1	ENST00000304842.5	tyrosylprotein sulfotransferase 1	423	1	0	1	0	0	hsa-miR-7974	-0.22	-0.22	N/A
GSC2	ENST00000086933.2	goosecoid homeobox 2	5	1	0	1	0	0	hsa-miR-7974	-0.22	-0.22	N/A
DRG2	ENST00000395726.4	developmentally regulated GTP binding protein 2	1552	1	0	1	0	0	hsa-miR-7974	-0.22	-0.22	N/A
PRR9	ENST00000368744.3	proline rich 9	5	1	0	0	1	0	hsa-miR-7974	-0.22	-0.22	N/A
ACER3	ENST00000532485.1	alkaline ceramidase 3	295	2	1	1	0	0	hsa-miR-7974	-0.22	-0.23	N/A
SUMO2	ENST00000420826.2	small ubiquitin-like modifier 2	75	1	0	0	1	0	hsa-miR-7974	-0.22	-0.22	N/A
RPS6KA1	ENST00000374168.2	ribosomal protein S6 kinase, 90kDa, polypeptide 1	1449	1	0	0	1	0	hsa-miR-7974	-0.22	-0.22	N/A
KCNC1	ENST00000379472.3	potassium voltage-gated channel, Shaw-related subfamily, member 1	42	1	1	0	0	4	hsa-miR-7974	-0.22	-0.22	N/A
DDX6	ENST00000264018.4	DEAD (Asp-Glu-Ala-Asp) box helicase 6	11	1	0	1	0	0	hsa-miR-7974	-0.22	-0.22	N/A
AC010536.1	ENST00000538868.1	Uncharacterized protein; cDNA FLJ45526 fis, clone BRTHA2027227	18	1	0	0	1	1	hsa-miR-7974	-0.22	-0.24	N/A
FA2H	ENST00000219368.3	fatty acid 2-hydroxylase	5	1	0	1	0	0	hsa-miR-7974	-0.22	-0.22	N/A
CCL3L1	ENST00000422211.2	chemokine (C-C motif) ligand 3-like 1	5	1	0	0	1	0	hsa-miR-7974	-0.22	-0.22	N/A
CCDC127	ENST00000296824.3	coiled-coil domain containing 127	615	3	1	1	1	2	hsa-miR-7974	-0.22	-0.42	N/A
STK33	ENST00000447869.1	serine/threonine kinase 33	13	1	0	0	1	1	hsa-miR-7974	-0.22	-0.22	N/A
EML4	ENST00000318522.5	echinoderm microtubule associated protein like 4	62	1	0	0	1	0	hsa-miR-7974	-0.22	-0.22	N/A
GSTT1	ENST00000248935.5	glutathione S-transferase theta 1	392	1	0	1	0	0	hsa-miR-7974	-0.22	-0.22	N/A
SLC22A14	ENST00000273173.4	solute carrier family 22, member 14	5	1	0	0	1	0	hsa-miR-7974	-0.22	-0.22	N/A
C3orf70	ENST00000335012.2	chromosome 3 open reading frame 70	19	1	0	1	0	1	hsa-miR-7974	-0.22	-0.24	N/A
FRAT1	ENST00000371021.3	frequently rearranged in advanced T-cell lymphomas	631	1	0	1	0	0	hsa-miR-7974	-0.22	-0.22	N/A
STXBP3	ENST00000370008.3	syntaxin binding protein 3	10	1	1	0	0	0	hsa-miR-7974	-0.22	-0.47	N/A
SYT5	ENST00000590851.1	synaptotagmin V	5	1	0	1	0	1	hsa-miR-7974	-0.21	-0.21	N/A
PHACTR4	ENST00000373839.3	phosphatase and actin regulator 4	85	1	1	0	0	0	hsa-miR-7974	-0.21	-0.21	N/A
CDH4	ENST00000360469.5	cadherin 4, type 1, R-cadherin (retinal)	33	2	0	1	1	0	hsa-miR-7974	-0.21	-0.21	N/A
NUDT2	ENST00000379158.2	nudix (nucleoside diphosphate linked moiety X)-type motif 2	143	1	0	0	1	0	hsa-miR-7974	-0.21	-0.21	N/A
TMPRSS4	ENST00000534111.1	transmembrane protease, serine 4	5	2	0	2	0	0	hsa-miR-7974	-0.21	-0.21	N/A
RDH11	ENST00000381346.4	retinol dehydrogenase 11 (all-trans/9-cis/11-cis)	1177	1	0	0	1	0	hsa-miR-7974	-0.21	-0.22	N/A
ZNF224	ENST00000336976.6	zinc finger protein 224	173	1	0	1	0	0	hsa-miR-7974	-0.21	-0.24	N/A
SLC6A2	ENST00000567238.1	solute carrier family 6 (neurotransmitter transporter), member 2	5	1	0	1	0	1	hsa-miR-7974	-0.21	-0.21	N/A
CYP26B1	ENST00000001146.2	cytochrome P450, family 26, subfamily B, polypeptide 1	1315	2	1	1	0	0	hsa-miR-7974	-0.21	-0.21	N/A
GDF11	ENST00000257868.5	growth differentiation factor 11	847	1	1	0	0	1	hsa-miR-7974	-0.21	-0.26	N/A
TMED2	ENST00000262225.3	transmembrane emp24 domain trafficking protein 2	3025	1	0	0	1	0	hsa-miR-7974	-0.21	-0.21	N/A
EDEM3	ENST00000318130.8	ER degradation enhancer, mannosidase alpha-like 3	535	1	1	0	0	2	hsa-miR-7974	-0.21	-0.22	N/A
MAMLD1	ENST00000370401.2	mastermind-like domain containing 1	1442	2	0	1	1	0	hsa-miR-7974	-0.21	-0.21	N/A
SNX1	ENST00000353874.4	sorting nexin 1	1296	2	1	0	1	0	hsa-miR-7974	-0.21	-0.31	N/A
C7orf26	ENST00000344417.5	chromosome 7 open reading frame 26	20	1	0	1	0	0	hsa-miR-7974	-0.21	-0.21	N/A
MSR1	ENST00000350896.3	macrophage scavenger receptor 1	5	1	0	1	0	1	hsa-miR-7974	-0.21	-0.21	N/A
ACER1	ENST00000301452.4	alkaline ceramidase 1	5	1	0	1	0	0	hsa-miR-7974	-0.21	-0.21	N/A
ERV3-1	ENST00000394323.2	endogenous retrovirus group 3, member 1	6	1	0	0	1	0	hsa-miR-7974	-0.21	-0.21	N/A
SOCS3	ENST00000330871.2	suppressor of cytokine signaling 3	5	2	1	1	0	0	hsa-miR-7974	-0.21	-0.21	N/A
CCL3	ENST00000225245.5	chemokine (C-C motif) ligand 3	5	1	0	0	1	0	hsa-miR-7974	-0.21	-0.21	N/A
PLEKHA1	ENST00000538022.1	pleckstrin homology domain containing, family A (phosphoinositide binding specific) member 1	1172	1	0	1	0	1	hsa-miR-7974	-0.21	-0.21	N/A
TRIP13	ENST00000166345.3	thyroid hormone receptor interactor 13	3078	1	0	1	0	0	hsa-miR-7974	-0.21	-0.21	N/A
CLMP	ENST00000448775.2	CXADR-like membrane protein	212	1	0	1	0	0	hsa-miR-7974	-0.21	-0.21	N/A
MYH9	ENST00000216181.5	myosin, heavy chain 9, non-muscle	1317	2	0	1	1	1	hsa-miR-7974	-0.21	-0.21	N/A
SLC23A3	ENST00000396775.3	solute carrier family 23, member 3	9	1	0	1	0	0	hsa-miR-7974	-0.21	-0.21	N/A
AL138847.1	ENST00000593719.1	CDNA FLJ26506 fis, clone KDN07105; Uncharacterized protein	5	1	0	0	1	0	hsa-miR-7974	-0.21	-0.21	N/A
GFRA2	ENST00000524240.1	GDNF family receptor alpha 2	13	1	0	1	0	1	hsa-miR-7974	-0.21	-0.21	N/A
IDH3G	ENST00000370092.3	isocitrate dehydrogenase 3 (NAD+) gamma	391	1	0	1	0	0	hsa-miR-7974	-0.21	-0.21	N/A
XRRA1	ENST00000527087.1	X-ray radiation resistance associated 1	136	2	1	1	0	2	hsa-miR-7974	-0.21	-0.4	N/A
POLR1A	ENST00000263857.6	polymerase (RNA) I polypeptide A, 194kDa	675	3	1	1	1	0	hsa-miR-7974	-0.21	-0.43	N/A
CNIH1	ENST00000395573.4	cornichon family AMPA receptor auxiliary protein 1	2182	1	0	0	1	0	hsa-miR-7974	-0.21	-0.21	N/A
GAS7	ENST00000437099.2	growth arrest-specific 7	186	3	0	3	0	1	hsa-miR-7974	-0.21	-0.27	N/A
MGAT5	ENST00000409645.1	mannosyl (alpha-1,6-)-glycoprotein beta-1,6-N-acetyl-glucosaminyltransferase	1627	3	1	0	2	1	hsa-miR-7974	-0.21	-0.21	N/A
LY6E	ENST00000517503.1	lymphocyte antigen 6 complex, locus E	342	1	0	1	0	0	hsa-miR-7974	-0.21	-0.21	N/A
RP11-204N11.1	ENST00000555187.1	Uncharacterized protein	5	1	0	1	0	0	hsa-miR-7974	-0.21	-0.21	N/A
IDH2	ENST00000330062.3	isocitrate dehydrogenase 2 (NADP+), mitochondrial	296	1	0	1	0	0	hsa-miR-7974	-0.21	-0.21	N/A
DAPK3	ENST00000545797.2	death-associated protein kinase 3	229	1	0	1	0	1	hsa-miR-7974	-0.21	-0.21	N/A
TCP10	ENST00000366827.2	t-complex 10	5	1	0	1	0	0	hsa-miR-7974	-0.21	-0.21	N/A
DTNA	ENST00000283365.9	dystrobrevin, alpha	144	1	1	0	0	0	hsa-miR-7974	-0.21	-0.21	N/A
AC092850.1	ENST00000598023.1	Protein LOC100996701	5	1	0	1	0	1	hsa-miR-7974	-0.21	-0.21	N/A
KRT3	ENST00000417996.2	keratin 3	5	1	0	1	0	0	hsa-miR-7974	-0.21	-0.21	N/A
FAM133B	ENST00000438306.1	family with sequence similarity 133, member B	32	1	0	0	1	0	hsa-miR-7974	-0.21	-0.21	N/A
LRRFIP2	ENST00000421307.1	leucine rich repeat (in FLII) interacting protein 2	326	1	0	0	1	0	hsa-miR-7974	-0.21	-0.21	N/A
CDIPT	ENST00000563415.1	CDP-diacylglycerol--inositol 3-phosphatidyltransferase	183	1	0	1	0	0	hsa-miR-7974	-0.21	-0.21	N/A
SLC43A1	ENST00000278426.3	solute carrier family 43 (amino acid system L transporter), member 1	483	1	0	1	0	0	hsa-miR-7974	-0.21	-0.22	N/A
FTO	ENST00000471389.1	fat mass and obesity associated	240	5	1	3	1	4	hsa-miR-7974	-0.21	-0.44	N/A
DPP8	ENST00000341861.5	dipeptidyl-peptidase 8	1293	2	1	1	0	0	hsa-miR-7974	-0.21	-0.29	N/A
CCNI	ENST00000237654.4	cyclin I	12152	1	0	0	1	0	hsa-miR-7974	-0.21	-0.21	N/A
DZANK1	ENST00000262547.5	double zinc ribbon and ankyrin repeat domains 1	102	1	1	0	0	0	hsa-miR-7974	-0.21	-0.21	N/A
C17orf53	ENST00000245382.6	chromosome 17 open reading frame 53	12	1	0	1	0	0	hsa-miR-7974	-0.21	-0.21	N/A
TSPY3	ENST00000427871.2	testis specific protein, Y-linked 3	5	1	0	0	1	0	hsa-miR-7974	-0.21	-0.21	N/A
NMRK1	ENST00000376811.1	nicotinamide riboside kinase 1	178	1	0	0	1	0	hsa-miR-7974	-0.21	-0.21	N/A
C3orf17	ENST00000314400.5	chromosome 3 open reading frame 17	460	1	0	1	0	0	hsa-miR-7974	-0.21	-0.21	N/A
ANGEL1	ENST00000251089.2	angel homolog 1 (Drosophila)	299	1	1	0	0	0	hsa-miR-7974	-0.21	-0.22	N/A
N4BP2L1	ENST00000380139.4	NEDD4 binding protein 2-like 1	92	1	0	0	1	0	hsa-miR-7974	-0.21	-0.21	N/A
C1QTNF3	ENST00000382065.3	C1q and tumor necrosis factor related protein 3	70	2	0	0	2	0	hsa-miR-7974	-0.21	-0.31	N/A
ERVFRD-1	ENST00000472091.1	endogenous retrovirus group FRD, member 1	5	1	0	0	1	2	hsa-miR-7974	-0.21	-0.21	N/A
MAPKBP1	ENST00000457542.2	mitogen-activated protein kinase binding protein 1	36	2	0	2	0	0	hsa-miR-7974	-0.21	-0.21	N/A
MSI1	ENST00000257552.2	musashi RNA-binding protein 1	287	1	1	0	0	0	hsa-miR-7974	-0.21	-0.21	N/A
TMX4	ENST00000246024.2	thioredoxin-related transmembrane protein 4	466	1	0	0	1	0	hsa-miR-7974	-0.21	-0.21	N/A
MRPL35	ENST00000337109.4	mitochondrial ribosomal protein L35	860	1	0	1	0	0	hsa-miR-7974	-0.21	-0.21	N/A
SLC39A9	ENST00000031146.4	solute carrier family 39, member 9	824	1	0	0	1	1	hsa-miR-7974	-0.21	-0.26	N/A
SCML4	ENST00000369022.2	sex comb on midleg-like 4 (Drosophila)	10	2	0	0	2	0	hsa-miR-7974	-0.21	-0.3	N/A
G3BP1	ENST00000394123.3	GTPase activating protein (SH3 domain) binding protein 1	688	1	0	0	1	1	hsa-miR-7974	-0.21	-0.22	N/A
EXOSC1	ENST00000370902.3	exosome component 1	507	1	0	0	1	0	hsa-miR-7974	-0.21	-0.21	N/A
RSPO4	ENST00000217260.4	R-spondin 4	5	1	0	1	0	0	hsa-miR-7974	-0.21	-0.21	N/A
FBN2	ENST00000262464.4	fibrillin 2	167	1	1	0	0	0	hsa-miR-7974	-0.21	-0.21	N/A
ISL2	ENST00000290759.4	ISL LIM homeobox 2	381	1	0	0	1	1	hsa-miR-7974	-0.21	-0.21	N/A
CHAD	ENST00000258969.4	chondroadherin	5	1	0	1	0	0	hsa-miR-7974	-0.21	-0.21	N/A
CNTD1	ENST00000588408.1	cyclin N-terminal domain containing 1	7	1	0	0	1	0	hsa-miR-7974	-0.21	-0.21	N/A
FAM170B	ENST00000311787.5	family with sequence similarity 170, member B	5	1	0	0	1	0	hsa-miR-7974	-0.21	-0.21	N/A
DMXL2	ENST00000251076.5	Dmx-like 2	46	1	0	1	0	0	hsa-miR-7974	-0.21	-0.21	N/A
ZBTB4	ENST00000380599.4	zinc finger and BTB domain containing 4	1039	2	0	2	0	0	hsa-miR-7974	-0.21	-0.21	N/A
C8orf17	ENST00000507535.3	chromosome 8 open reading frame 17	5	1	0	1	0	0	hsa-miR-7974	-0.21	-0.21	N/A
SDK1	ENST00000404826.2	sidekick cell adhesion molecule 1	60	2	0	2	0	0	hsa-miR-7974	-0.21	-0.28	N/A
DDX51	ENST00000397333.3	DEAD (Asp-Glu-Ala-Asp) box polypeptide 51	90	2	1	1	0	0	hsa-miR-7974	-0.21	-0.22	N/A
UCK1	ENST00000372208.3	uridine-cytidine kinase 1	263	1	0	1	0	1	hsa-miR-7974	-0.21	-0.25	N/A
DERL3	ENST00000404056.1	derlin 3	129	1	0	0	1	2	hsa-miR-7974	-0.21	-0.28	N/A
MICA	ENST00000449934.2	MHC class I polypeptide-related sequence A	742	1	0	0	1	0	hsa-miR-7974	-0.2	-0.2	N/A
TNFAIP8L2	ENST00000368910.3	tumor necrosis factor, alpha-induced protein 8-like 2	5	1	0	1	0	0	hsa-miR-7974	-0.2	-0.2	N/A
EVL	ENST00000402714.2	Enah/Vasp-like	291	1	0	0	1	1	hsa-miR-7974	-0.2	-0.2	N/A
SUFU	ENST00000369902.3	suppressor of fused homolog (Drosophila)	247	2	0	1	1	1	hsa-miR-7974	-0.2	-0.2	N/A
LETM1	ENST00000302787.2	leucine zipper-EF-hand containing transmembrane protein 1	198	2	0	1	1	1	hsa-miR-7974	-0.2	-0.33	N/A
LRP4	ENST00000378623.1	low density lipoprotein receptor-related protein 4	152	1	1	0	0	0	hsa-miR-7974	-0.2	-0.2	N/A
TFE3	ENST00000315869.7	transcription factor binding to IGHM enhancer 3	20	2	0	2	0	1	hsa-miR-7974	-0.2	-0.2	N/A
SLC22A12	ENST00000377567.2	solute carrier family 22 (organic anion/urate transporter), member 12	5	1	0	0	1	1	hsa-miR-7974	-0.2	-0.22	N/A
SLC7A14	ENST00000231706.5	solute carrier family 7, member 14	5	2	0	0	2	0	hsa-miR-7974	-0.2	-0.2	N/A
IKZF3	ENST00000346872.3	IKAROS family zinc finger 3 (Aiolos)	7	3	0	2	1	0	hsa-miR-7974	-0.2	-0.28	N/A
HIST1H2BJ	ENST00000541790.1	histone cluster 1, H2bj	383	1	0	0	1	0	hsa-miR-7974	-0.2	-0.2	N/A
KRTAP10-2	ENST00000391621.1	keratin associated protein 10-2	5	1	0	1	0	0	hsa-miR-7974	-0.2	-0.2	N/A
PAX3	ENST00000350526.4	paired box 3	7	1	0	1	0	0	hsa-miR-7974	-0.2	-0.2	N/A
NFYC	ENST00000447388.3	nuclear transcription factor Y, gamma	777	1	0	1	0	1	hsa-miR-7974	-0.2	-0.2	N/A
KRTAP10-9	ENST00000397911.3	keratin associated protein 10-9	5	1	0	1	0	0	hsa-miR-7974	-0.2	-0.2	N/A
C14orf132	ENST00000555004.1	chromosome 14 open reading frame 132	217	1	0	0	1	0	hsa-miR-7974	-0.2	-0.2	N/A
TSPAN9	ENST00000537971.1	tetraspanin 9	1410	2	0	2	0	0	hsa-miR-7974	-0.2	-0.22	N/A
PTDSS2	ENST00000308020.5	phosphatidylserine synthase 2	1031	3	1	2	0	0	hsa-miR-7974	-0.2	-0.25	N/A
TIFA	ENST00000361717.3	TRAF-interacting protein with forkhead-associated domain	400	2	0	0	2	1	hsa-miR-7974	-0.2	-0.27	N/A
DISP2	ENST00000267889.3	dispatched homolog 2 (Drosophila)	8	1	0	1	0	0	hsa-miR-7974	-0.2	-0.2	N/A
CD160	ENST00000235933.6	CD160 molecule	5	1	0	0	1	0	hsa-miR-7974	-0.2	-0.2	N/A
NPHS2	ENST00000367615.4	nephrosis 2, idiopathic, steroid-resistant (podocin)	5	1	0	1	0	0	hsa-miR-7974	-0.2	-0.2	N/A
CAPSL	ENST00000397367.2	calcyphosine-like	12	1	0	0	1	0	hsa-miR-7974	-0.2	-0.2	N/A
EPHA2	ENST00000358432.5	EPH receptor A2	2378	1	0	1	0	0	hsa-miR-7974	-0.2	-0.2	N/A
KLF6	ENST00000542957.1	Kruppel-like factor 6	4644	3	0	3	0	0	hsa-miR-7974	-0.2	-0.4	N/A
GLDN	ENST00000335449.6	gliomedin	9	1	1	0	0	0	hsa-miR-7974	-0.2	-0.2	N/A
F2RL2	ENST00000296641.4	coagulation factor II (thrombin) receptor-like 2	5	1	0	0	1	0	hsa-miR-7974	-0.2	-0.2	N/A
FAM86A	ENST00000458008.4	family with sequence similarity 86, member A	5	1	0	1	0	1	hsa-miR-7974	-0.2	-0.2	N/A
ZNF582	ENST00000301310.4	zinc finger protein 582	57	1	0	0	1	0	hsa-miR-7974	-0.2	-0.2	N/A
PRND	ENST00000305817.2	prion protein 2 (dublet)	5	1	0	0	1	2	hsa-miR-7974	-0.2	-0.2	N/A
TMED3	ENST00000299705.5	transmembrane emp24 protein transport domain containing 3	12499	1	0	1	0	0	hsa-miR-7974	-0.2	-0.2	N/A
SYT15	ENST00000374323.4	synaptotagmin XV	5	3	1	2	0	1	hsa-miR-7974	-0.2	-0.2	N/A
C20orf194	ENST00000453730.2	chromosome 20 open reading frame 194	1083	2	1	1	0	0	hsa-miR-7974	-0.2	-0.2	N/A
PDE10A	ENST00000366882.1	phosphodiesterase 10A	371	2	0	1	1	1	hsa-miR-7974	-0.2	-0.26	N/A
GREM1	ENST00000560677.1	gremlin 1, DAN family BMP antagonist	752	1	0	0	1	1	hsa-miR-7974	-0.2	-0.25	N/A
CBFB	ENST00000290858.6	core-binding factor, beta subunit	3904	1	0	1	0	0	hsa-miR-7974	-0.2	-0.21	N/A
SPRYD4	ENST00000338146.5	SPRY domain containing 4	1999	1	0	0	1	0	hsa-miR-7974	-0.2	-0.2	N/A
PCGF3	ENST00000362003.5	polycomb group ring finger 3	503	1	0	0	1	0	hsa-miR-7974	-0.2	-0.23	N/A
CIITA	ENST00000324288.8	class II, major histocompatibility complex, transactivator	5	1	0	0	1	0	hsa-miR-7974	-0.2	-0.2	N/A
HAND2	ENST00000359562.4	heart and neural crest derivatives expressed 2	30	1	0	0	1	0	hsa-miR-7974	-0.2	-0.2	N/A
STPG1	ENST00000374409.1	sperm-tail PG-rich repeat containing 1	24	1	1	0	0	0	hsa-miR-7974	-0.2	-0.2	N/A
SCAMP2	ENST00000268099.9	secretory carrier membrane protein 2	101	1	0	1	0	1	hsa-miR-7974	-0.2	-0.23	N/A
HPCAL1	ENST00000381765.3	hippocalcin-like 1	233	2	0	2	0	0	hsa-miR-7974	-0.2	-0.41	N/A
ZFP69B	ENST00000484445.1	ZFP69 zinc finger protein B	176	1	0	0	1	2	hsa-miR-7974	-0.2	-0.21	N/A
ALAD	ENST00000409155.3	aminolevulinate dehydratase	1922	2	0	1	1	0	hsa-miR-7974	-0.2	-0.21	N/A
ZDHHC18	ENST00000374142.4	zinc finger, DHHC-type containing 18	268	5	0	4	1	0	hsa-miR-7974	-0.2	-0.24	N/A
RP11-67H2.1	ENST00000521500.2	Uncharacterized protein	5	1	0	0	1	0	hsa-miR-7974	-0.2	-0.2	N/A
TESK2	ENST00000372084.1	testis-specific kinase 2	11	1	0	1	0	0	hsa-miR-7974	-0.2	-0.2	N/A
TMEM74	ENST00000297459.3	transmembrane protein 74	5	1	0	0	1	0	hsa-miR-7974	-0.2	-0.2	N/A
ZNF76	ENST00000373953.3	zinc finger protein 76	6	1	0	0	1	0	hsa-miR-7974	-0.2	-0.2	N/A
C12orf77	ENST00000549828.1	chromosome 12 open reading frame 77	5	1	0	1	0	0	hsa-miR-7974	-0.2	-0.2	N/A
SEPT10	ENST00000397712.2	septin 10	50	1	0	0	1	0	hsa-miR-7974	-0.2	-0.2	N/A
KIAA1210	ENST00000402510.2	KIAA1210	5	2	1	1	0	0	hsa-miR-7974	-0.2	-0.2	N/A
SLC46A2	ENST00000374228.4	solute carrier family 46, member 2	5	1	0	1	0	0	hsa-miR-7974	-0.2	-0.2	N/A
FLJ00104	ENST00000446344.1	HCG1980662; Uncharacterized protein	60	1	0	1	0	0	hsa-miR-7974	-0.2	-0.2	N/A
SOHLH1	ENST00000298466.5	spermatogenesis and oogenesis specific basic helix-loop-helix 1	5	1	0	1	0	1	hsa-miR-7974	-0.2	-0.2	N/A
UROC1	ENST00000290868.2	urocanate hydratase 1	5	2	0	2	0	1	hsa-miR-7974	-0.2	-0.2	N/A
PXK	ENST00000463280.1	PX domain containing serine/threonine kinase	220	1	0	0	1	0	hsa-miR-7974	-0.2	-0.2	N/A
EPM2A	ENST00000367519.3	epilepsy, progressive myoclonus type 2A, Lafora disease (laforin)	197	1	0	1	0	0	hsa-miR-7974	-0.2	-0.2	N/A
LPAR2	ENST00000586703.1	lysophosphatidic acid receptor 2	45	1	0	1	0	0	hsa-miR-7974	-0.2	-0.2	N/A
ZSCAN1	ENST00000282326.1	zinc finger and SCAN domain containing 1	5	1	0	1	0	0	hsa-miR-7974	-0.2	-0.2	N/A
AKR1C2	ENST00000380753.4	aldo-keto reductase family 1, member C2	5	1	0	0	1	0	hsa-miR-7974	-0.2	-0.2	N/A
MAPK4	ENST00000592595.1	mitogen-activated protein kinase 4	77	1	0	1	0	2	hsa-miR-7974	-0.2	-0.25	N/A
THY1	ENST00000284240.5	Thy-1 cell surface antigen	2345	1	0	1	0	1	hsa-miR-7974	-0.2	-0.2	N/A
RP11-1055B8.7	ENST00000307745.7	BAH and coiled-coil domain-containing protein 1	247	1	1	0	0	2	hsa-miR-7974	-0.2	-0.2	N/A
BEND4	ENST00000504360.1	BEN domain containing 4	187	1	1	0	0	0	hsa-miR-7974	-0.2	-0.2	N/A
GPLD1	ENST00000230036.1	glycosylphosphatidylinositol specific phospholipase D1	51	1	0	0	1	0	hsa-miR-7974	-0.2	-0.2	N/A
UNC5B	ENST00000335350.6	unc-5 homolog B (C. elegans)	90	2	1	1	0	0	hsa-miR-7974	-0.2	-0.2	N/A
RBFOX1	ENST00000355637.4	RNA binding protein, fox-1 homolog (C. elegans) 1	5	1	0	1	0	0	hsa-miR-7974	-0.2	-0.2	N/A
HK2	ENST00000290573.2	hexokinase 2	5	1	0	0	1	1	hsa-miR-7974	-0.2	-0.2	N/A
CSRNP3	ENST00000314499.7	cysteine-serine-rich nuclear protein 3	24	3	1	0	2	1	hsa-miR-7974	-0.2	-0.2	N/A
ZNF701	ENST00000540331.1	zinc finger protein 701	15	2	0	1	1	0	hsa-miR-7974	-0.2	-0.21	N/A
RHOB	ENST00000272233.4	ras homolog family member B	6532	1	0	1	0	0	hsa-miR-7974	-0.2	-0.2	N/A
SOX12	ENST00000342665.2	SRY (sex determining region Y)-box 12	6341	1	1	0	0	1	hsa-miR-7974	-0.2	-0.2	N/A
TMEM143	ENST00000293261.3	transmembrane protein 143	160	1	0	0	1	0	hsa-miR-7974	-0.2	-0.2	N/A
RP11-683L23.1	ENST00000573909.1	Tubulin beta-8 chain-like protein LOC260334	5	1	0	0	1	0	hsa-miR-7974	-0.2	-0.2	N/A
SORBS3	ENST00000240123.7	sorbin and SH3 domain containing 3	1126	1	0	1	0	0	hsa-miR-7974	-0.2	-0.2	N/A
CACUL1	ENST00000369151.3	CDK2-associated, cullin domain 1	213	4	1	0	3	0	hsa-miR-7974	-0.2	-0.43	N/A
RALGAPB	ENST00000397038.1	Ral GTPase activating protein, beta subunit (non-catalytic)	1120	1	0	1	0	1	hsa-miR-7974	-0.2	-0.21	N/A
PEX26	ENST00000329627.7	peroxisomal biogenesis factor 26	157	6	2	3	1	2	hsa-miR-7974	-0.2	-0.63	N/A
BCAS4	ENST00000371608.2	breast carcinoma amplified sequence 4	492	1	0	1	0	0	hsa-miR-7974	-0.2	-0.2	N/A
NRIP3	ENST00000309166.3	nuclear receptor interacting protein 3	58	1	1	0	0	1	hsa-miR-7974	-0.2	-0.23	N/A
VSTM4	ENST00000332853.4	V-set and transmembrane domain containing 4	59	3	2	1	0	0	hsa-miR-7974	-0.2	-0.51	N/A
PPP6R3	ENST00000393800.2	protein phosphatase 6, regulatory subunit 3	400	1	0	1	0	0	hsa-miR-7974	-0.2	-0.26	N/A
ZNF696	ENST00000330143.3	zinc finger protein 696	127	1	0	1	0	1	hsa-miR-7974	-0.2	-0.2	N/A
PCDHA6	ENST00000529310.1	protocadherin alpha 6	86	1	0	0	1	0	hsa-miR-7974	-0.2	-0.2	N/A
TMEM233	ENST00000426426.1	transmembrane protein 233	5	1	0	1	0	0	hsa-miR-7974	-0.2	-0.2	N/A
PCDHA2	ENST00000526136.1	protocadherin alpha 2	86	1	0	0	1	0	hsa-miR-7974	-0.2	-0.2	N/A
AC026703.1	ENST00000326958.1		182	1	0	0	1	0	hsa-miR-7974	-0.2	-0.2	N/A
PCDHA10	ENST00000307360.5	protocadherin alpha 10	86	1	0	0	1	0	hsa-miR-7974	-0.2	-0.2	N/A
PCDHA13	ENST00000289272.2	protocadherin alpha 13	86	1	0	0	1	0	hsa-miR-7974	-0.2	-0.2	N/A
PCDHA8	ENST00000531613.1	protocadherin alpha 8	86	1	0	0	1	0	hsa-miR-7974	-0.2	-0.2	N/A
CD300A	ENST00000360141.3	CD300a molecule	5	1	0	1	0	0	hsa-miR-7974	-0.2	-0.2	N/A
PCDHA12	ENST00000398631.2	protocadherin alpha 12	86	1	0	0	1	0	hsa-miR-7974	-0.2	-0.2	N/A
PCDHA1	ENST00000504120.2	protocadherin alpha 1	86	1	0	0	1	0	hsa-miR-7974	-0.2	-0.2	N/A
PCDHA11	ENST00000398640.2	protocadherin alpha 11	86	1	0	0	1	0	hsa-miR-7974	-0.2	-0.2	N/A
SRL	ENST00000399609.3	sarcalumenin	5	1	1	0	0	0	hsa-miR-7974	-0.2	-0.2	N/A
NAA11	ENST00000286794.4	N(alpha)-acetyltransferase 11, NatA catalytic subunit	66	1	0	0	1	0	hsa-miR-7974	-0.2	-0.2	N/A
CYSLTR1	ENST00000373304.3	cysteinyl leukotriene receptor 1	5	1	0	0	1	0	hsa-miR-7974	-0.2	-0.2	N/A
PCDHA9	ENST00000532602.1	protocadherin alpha 9	86	1	0	0	1	0	hsa-miR-7974	-0.2	-0.2	N/A
PCDHAC1	ENST00000253807.2	protocadherin alpha subfamily C, 1	86	1	0	0	1	0	hsa-miR-7974	-0.2	-0.2	N/A
KIAA1045	ENST00000242315.3	KIAA1045	42	2	0	2	0	0	hsa-miR-7974	-0.2	-0.2	N/A
PCDHA3	ENST00000522353.2	protocadherin alpha 3	86	1	0	0	1	0	hsa-miR-7974	-0.2	-0.2	N/A
CHST11	ENST00000549260.1	carbohydrate (chondroitin 4) sulfotransferase 11	686	2	0	0	2	1	hsa-miR-7974	-0.2	-0.23	N/A
TMEM194B	ENST00000409150.3	transmembrane protein 194B	271	3	0	0	3	1	hsa-miR-7974	-0.2	-0.39	N/A
TGM2	ENST00000361475.2	transglutaminase 2	731	2	0	1	1	1	hsa-miR-7974	-0.2	-0.2	N/A
SYT10	ENST00000228567.3	synaptotagmin X	5	1	0	1	0	0	hsa-miR-7974	-0.2	-0.2	N/A
IGLL5	ENST00000532223.2	immunoglobulin lambda-like polypeptide 5	5	1	0	1	0	0	hsa-miR-7974	-0.2	-0.2	N/A
TACR1	ENST00000305249.5	tachykinin receptor 1	5	1	0	1	0	1	hsa-miR-7974	-0.2	-0.2	N/A
SHISA5	ENST00000296444.2	shisa family member 5	3921	1	0	1	0	0	hsa-miR-7974	-0.2	-0.2	N/A
DSCR3	ENST00000309117.6	Down syndrome critical region gene 3	494	1	0	0	1	0	hsa-miR-7974	-0.2	-0.2	N/A
SEPN1	ENST00000361547.2	selenoprotein N, 1	104	2	0	2	0	0	hsa-miR-7974	-0.2	-0.2	N/A
TLR6	ENST00000436693.2	toll-like receptor 6	5	1	1	0	0	1	hsa-miR-7974	-0.2	-0.2	N/A
IL1R1	ENST00000410023.1	interleukin 1 receptor, type I	1713	3	0	2	1	0	hsa-miR-7974	-0.2	-0.2	N/A
PRNT	ENST00000418528.1	prion protein (testis specific)	5	1	0	0	1	0	hsa-miR-7974	-0.2	-0.2	N/A
FNDC1	ENST00000297267.9	fibronectin type III domain containing 1	137	1	0	0	1	0	hsa-miR-7974	-0.19	-0.19	N/A
MLIP	ENST00000274897.5	muscular LMNA-interacting protein	8	1	0	0	1	0	hsa-miR-7974	-0.19	-0.19	N/A
DIO1	ENST00000322679.6	deiodinase, iodothyronine, type I	5	1	0	1	0	0	hsa-miR-7974	-0.19	-0.19	N/A
PCDHAC2	ENST00000289269.5	protocadherin alpha subfamily C, 2	86	1	0	0	1	0	hsa-miR-7974	-0.19	-0.19	N/A
TCTA	ENST00000273590.3	T-cell leukemia translocation altered	204	1	0	1	0	0	hsa-miR-7974	-0.19	-0.23	N/A
UBE3B	ENST00000434735.2	ubiquitin protein ligase E3B	916	2	0	0	2	0	hsa-miR-7974	-0.19	-0.21	N/A
SAYSD1	ENST00000373249.1	SAYSVFN motif domain containing 1	543	1	0	1	0	0	hsa-miR-7974	-0.19	-0.22	N/A
CLCN5	ENST00000376088.3	chloride channel, voltage-sensitive 5	154	4	1	1	2	0	hsa-miR-7974	-0.19	-0.48	N/A
PTP4A1	ENST00000370651.3	protein tyrosine phosphatase type IVA, member 1	5740	1	0	1	0	1	hsa-miR-7974	-0.19	-0.28	N/A
GGA2	ENST00000309859.4	golgi-associated, gamma adaptin ear containing, ARF binding protein 2	645	3	1	1	1	0	hsa-miR-7974	-0.19	-0.65	N/A
ZNF704	ENST00000327835.3	zinc finger protein 704	124	4	2	1	1	2	hsa-miR-7974	-0.19	-0.4	N/A
SRRM3	ENST00000388802.4	serine/arginine repetitive matrix 3	16	1	0	1	0	2	hsa-miR-7974	-0.19	-0.19	N/A
RASA2	ENST00000286364.3	RAS p21 protein activator 2	170	2	0	1	1	0	hsa-miR-7974	-0.19	-0.19	N/A
CSNK1G1	ENST00000303052.7	casein kinase 1, gamma 1	149	3	0	0	3	1	hsa-miR-7974	-0.19	-0.19	N/A
MYO19	ENST00000431794.3	myosin XIX	615	1	0	0	1	0	hsa-miR-7974	-0.19	-0.19	N/A
CDH26	ENST00000350849.6	cadherin 26	5	1	0	0	1	0	hsa-miR-7974	-0.19	-0.19	N/A
IL34	ENST00000429149.2	interleukin 34	5	1	0	0	1	0	hsa-miR-7974	-0.19	-0.19	N/A
IER3	ENST00000376377.2	immediate early response 3	768	1	0	1	0	0	hsa-miR-7974	-0.19	-0.19	N/A
TEKT1	ENST00000338694.2	tektin 1	5	1	0	1	0	0	hsa-miR-7974	-0.19	-0.19	N/A
TAF8	ENST00000372977.3	TAF8 RNA polymerase II, TATA box binding protein (TBP)-associated factor, 43kDa	135	1	0	1	0	0	hsa-miR-7974	-0.19	-0.19	N/A
ALDH1L1	ENST00000393431.2	aldehyde dehydrogenase 1 family, member L1	690	1	0	1	0	0	hsa-miR-7974	-0.19	-0.19	N/A
FOXK1	ENST00000328914.4	forkhead box K1	368	5	0	3	2	6	hsa-miR-7974	-0.19	-0.2	N/A
RP11-156E8.1	ENST00000607453.1		51	2	0	1	1	0	hsa-miR-7974	-0.19	-0.2	N/A
USP25	ENST00000285681.2	ubiquitin specific peptidase 25	2012	1	0	0	1	0	hsa-miR-7974	-0.19	-0.19	N/A
RAB2B	ENST00000397762.1	RAB2B, member RAS oncogene family	171	1	0	1	0	0	hsa-miR-7974	-0.19	-0.21	N/A
COPZ1	ENST00000551779.1	coatomer protein complex, subunit zeta 1	2623	1	0	0	1	1	hsa-miR-7974	-0.19	-0.19	N/A
ATP1B3	ENST00000539728.1	ATPase, Na+/K+ transporting, beta 3 polypeptide	269	1	0	0	1	0	hsa-miR-7974	-0.19	-0.19	N/A
DIP2C	ENST00000280886.6	DIP2 disco-interacting protein 2 homolog C (Drosophila)	359	1	0	0	1	0	hsa-miR-7974	-0.19	-0.19	N/A
COMP	ENST00000542601.2	cartilage oligomeric matrix protein	5	1	0	0	1	0	hsa-miR-7974	-0.19	-0.19	N/A
ABCD2	ENST00000308666.3	ATP-binding cassette, sub-family D (ALD), member 2	5	1	1	0	0	0	hsa-miR-7974	-0.19	-0.19	N/A
C15orf41	ENST00000567389.1	chromosome 15 open reading frame 41	48	1	0	0	1	0	hsa-miR-7974	-0.19	-0.19	N/A
CNKSR3	ENST00000607772.1	CNKSR family member 3	567	7	3	2	2	3	hsa-miR-7974	-0.19	-0.54	N/A
ERLIN1	ENST00000421367.2	ER lipid raft associated 1	86	1	1	0	0	0	hsa-miR-7974	-0.19	-0.2	N/A
URGCP	ENST00000223341.7	upregulator of cell proliferation	180	2	0	2	0	0	hsa-miR-7974	-0.19	-0.28	N/A
SALL4	ENST00000217086.4	sal-like 4 (Drosophila)	155	1	0	1	0	0	hsa-miR-7974	-0.19	-0.2	N/A
ERAP1	ENST00000443439.2	endoplasmic reticulum aminopeptidase 1	133	1	0	1	0	0	hsa-miR-7974	-0.19	-0.19	N/A
IKZF1	ENST00000331340.3	IKAROS family zinc finger 1 (Ikaros)	11	2	0	2	0	0	hsa-miR-7974	-0.19	-0.19	N/A
TRIM2	ENST00000338700.5	tripartite motif containing 2	22	1	0	1	0	0	hsa-miR-7974	-0.19	-0.19	N/A
FARP2	ENST00000264042.3	FERM, RhoGEF and pleckstrin domain protein 2	19	1	1	0	0	0	hsa-miR-7974	-0.19	-0.19	N/A
BCR	ENST00000305877.8	breakpoint cluster region	5	2	1	0	1	1	hsa-miR-7974	-0.19	-0.19	N/A
KBTBD4	ENST00000526005.1	kelch repeat and BTB (POZ) domain containing 4	7	1	0	1	0	0	hsa-miR-7974	-0.19	-0.19	N/A
TMEM51	ENST00000376008.2	transmembrane protein 51	87	1	0	1	0	0	hsa-miR-7974	-0.19	-0.19	N/A
CNNM1	ENST00000356713.4	cyclin M1	45	1	1	0	0	0	hsa-miR-7974	-0.19	-0.19	N/A
PKD1L1	ENST00000289672.2	polycystic kidney disease 1 like 1	5	1	0	0	1	0	hsa-miR-7974	-0.19	-0.19	N/A
LMCD1	ENST00000157600.3	LIM and cysteine-rich domains 1	1023	1	0	0	1	0	hsa-miR-7974	-0.19	-0.19	N/A
SLC1A1	ENST00000262352.3	solute carrier family 1 (neuronal/epithelial high affinity glutamate transporter, system Xag), member 1	138	1	0	1	0	0	hsa-miR-7974	-0.19	-0.19	N/A
TCOF1	ENST00000323668.7	Treacher Collins-Franceschetti syndrome 1	325	2	0	0	2	0	hsa-miR-7974	-0.19	-0.31	N/A
KIAA0355	ENST00000299505.6	KIAA0355	538	1	1	0	0	0	hsa-miR-7974	-0.19	-0.19	N/A
B4GALNT4	ENST00000329962.6	beta-1,4-N-acetyl-galactosaminyl transferase 4	3266	1	1	0	0	0	hsa-miR-7974	-0.19	-0.19	N/A
ALG12	ENST00000330817.6	ALG12, alpha-1,6-mannosyltransferase	356	1	0	1	0	0	hsa-miR-7974	-0.19	-0.19	N/A
PTGER2	ENST00000245457.5	prostaglandin E receptor 2 (subtype EP2), 53kDa	84	1	0	0	1	0	hsa-miR-7974	-0.19	-0.19	N/A
RNF4	ENST00000511859.1	ring finger protein 4	33	1	0	0	1	0	hsa-miR-7974	-0.19	-0.19	N/A
HSPG2	ENST00000374695.3	heparan sulfate proteoglycan 2	616	1	0	1	0	0	hsa-miR-7974	-0.19	-0.2	N/A
PARK2	ENST00000366898.1	parkin RBR E3 ubiquitin protein ligase	55	1	0	0	1	0	hsa-miR-7974	-0.19	-0.19	N/A
AC145676.2	ENST00000514988.1	Uncharacterized protein	5	1	0	0	1	0	hsa-miR-7974	-0.19	-0.19	N/A
RBCK1	ENST00000356286.5	RanBP-type and C3HC4-type zinc finger containing 1	2123	1	0	1	0	0	hsa-miR-7974	-0.19	-0.19	N/A
KLC4	ENST00000347162.5	kinesin light chain 4	25	1	0	1	0	0	hsa-miR-7974	-0.19	-0.19	N/A
VCPKMT	ENST00000395860.2	valosin containing protein lysine (K) methyltransferase	10	1	0	0	1	0	hsa-miR-7974	-0.19	-0.19	N/A
SLC38A4	ENST00000447411.1	solute carrier family 38, member 4	10	1	0	1	0	0	hsa-miR-7974	-0.19	-0.19	N/A
RGS6	ENST00000553530.1	regulator of G-protein signaling 6	5	3	1	1	1	1	hsa-miR-7974	-0.19	-0.49	N/A
FAM120C	ENST00000477084.1	family with sequence similarity 120C	11	1	0	0	1	2	hsa-miR-7974	-0.19	-0.2	N/A
S1PR3	ENST00000358157.2	sphingosine-1-phosphate receptor 3	70	1	1	0	0	1	hsa-miR-7974	-0.19	-0.24	N/A
PRRG3	ENST00000370353.3	proline rich Gla (G-carboxyglutamic acid) 3 (transmembrane)	5	1	0	1	0	1	hsa-miR-7974	-0.19	-0.19	N/A
SLC26A2	ENST00000286298.4	solute carrier family 26 (anion exchanger), member 2	748	2	0	0	2	1	hsa-miR-7974	-0.19	-0.19	N/A
MMRN1	ENST00000394980.1	multimerin 1	5	1	0	0	1	0	hsa-miR-7974	-0.19	-0.19	N/A
PCMTD1	ENST00000360540.5	protein-L-isoaspartate (D-aspartate) O-methyltransferase domain containing 1	136	1	0	0	1	1	hsa-miR-7974	-0.19	-0.19	N/A
RFNG	ENST00000310496.4	RFNG O-fucosylpeptide 3-beta-N-acetylglucosaminyltransferase	242	1	0	0	1	1	hsa-miR-7974	-0.19	-0.19	N/A
NECAP1	ENST00000339754.5	NECAP endocytosis associated 1	13	1	0	0	1	0	hsa-miR-7974	-0.19	-0.19	N/A
CST3	ENST00000398411.1	cystatin C	11	1	0	1	0	0	hsa-miR-7974	-0.19	-0.36	N/A
TFR2	ENST00000431692.1	transferrin receptor 2	330	1	0	1	0	0	hsa-miR-7974	-0.19	-0.19	N/A
ASB9	ENST00000380483.3	ankyrin repeat and SOCS box containing 9	98	1	1	0	0	0	hsa-miR-7974	-0.19	-0.47	N/A
DNM2	ENST00000314646.5	dynamin 2	1182	1	0	1	0	0	hsa-miR-7974	-0.19	-0.19	N/A
MRGPRX2	ENST00000329773.2	MAS-related GPR, member X2	5	1	0	1	0	0	hsa-miR-7974	-0.19	-0.19	N/A
CXCL14	ENST00000337225.5	chemokine (C-X-C motif) ligand 14	5	1	0	1	0	0	hsa-miR-7974	-0.19	-0.19	N/A
PGK1	ENST00000373316.4	phosphoglycerate kinase 1	7680	1	0	1	0	0	hsa-miR-7974	-0.19	-0.19	N/A
NEFH	ENST00000310624.6	neurofilament, heavy polypeptide	5	1	0	0	1	0	hsa-miR-7974	-0.19	-0.19	N/A
PASD1	ENST00000370357.4	PAS domain containing 1	5	1	0	1	0	0	hsa-miR-7974	-0.19	-0.19	N/A
CKS1B	ENST00000308987.5	CDC28 protein kinase regulatory subunit 1B	186	1	0	1	0	0	hsa-miR-7974	-0.19	-0.19	N/A
TELO2	ENST00000262319.6	telomere maintenance 2	206	1	0	1	0	0	hsa-miR-7974	-0.19	-0.19	N/A
HSPA12A	ENST00000369209.3	heat shock 70kDa protein 12A	37	2	0	2	0	0	hsa-miR-7974	-0.19	-0.33	N/A
PRR12	ENST00000418929.2	proline rich 12	95	1	1	0	0	0	hsa-miR-7974	-0.19	-0.36	N/A
MEX3A	ENST00000532414.2	mex-3 RNA binding family member A	912	2	1	1	0	1	hsa-miR-7974	-0.19	-0.23	N/A
USP22	ENST00000261497.4	ubiquitin specific peptidase 22	2152	2	0	1	1	0	hsa-miR-7974	-0.19	-0.19	N/A
PVRL1	ENST00000264025.3	poliovirus receptor-related 1 (herpesvirus entry mediator C)	50	2	2	0	0	1	hsa-miR-7974	-0.19	-0.24	N/A
PIK3CD	ENST00000536656.1	phosphatidylinositol-4,5-bisphosphate 3-kinase, catalytic subunit delta	5	1	0	0	1	0	hsa-miR-7974	-0.19	-0.19	N/A
C17orf70	ENST00000327787.8	chromosome 17 open reading frame 70	329	1	0	1	0	0	hsa-miR-7974	-0.19	-0.19	N/A
CD34	ENST00000356522.4	CD34 molecule	5	1	0	1	0	0	hsa-miR-7974	-0.19	-0.19	N/A
NHP2	ENST00000314397.4	NHP2 ribonucleoprotein	77	1	0	0	1	1	hsa-miR-7974	-0.19	-0.36	N/A
OGFOD1	ENST00000566157.1	2-oxoglutarate and iron-dependent oxygenase domain containing 1	1030	1	0	0	1	0	hsa-miR-7974	-0.19	-0.2	N/A
PAX4	ENST00000338516.3	paired box 4	5	1	0	1	0	0	hsa-miR-7974	-0.19	-0.19	N/A
AP1S3	ENST00000396654.2	adaptor-related protein complex 1, sigma 3 subunit	130	2	0	2	0	0	hsa-miR-7974	-0.19	-0.42	N/A
TAP2	ENST00000374897.2	transporter 2, ATP-binding cassette, sub-family B (MDR/TAP)	466	2	0	1	1	0	hsa-miR-7974	-0.19	-0.33	N/A
ADRBK1	ENST00000308595.5	adrenergic, beta, receptor kinase 1	1312	2	0	2	0	0	hsa-miR-7974	-0.19	-0.19	N/A
MYLK2	ENST00000375994.2	myosin light chain kinase 2	16	1	0	1	0	0	hsa-miR-7974	-0.18	-0.18	N/A
IRAK4	ENST00000431837.1	interleukin-1 receptor-associated kinase 4	223	1	0	1	0	0	hsa-miR-7974	-0.18	-0.18	N/A
SEMA3G	ENST00000231721.2	sema domain, immunoglobulin domain (Ig), short basic domain, secreted, (semaphorin) 3G	85	1	0	1	0	1	hsa-miR-7974	-0.18	-0.18	N/A
TTBK1	ENST00000259750.4	tau tubulin kinase 1	7	2	0	1	1	1	hsa-miR-7974	-0.18	-0.18	N/A
SLC7A8	ENST00000316902.7	solute carrier family 7 (amino acid transporter light chain, L system), member 8	15	1	1	0	0	1	hsa-miR-7974	-0.18	-0.18	N/A
PTGER3	ENST00000370924.4	prostaglandin E receptor 3 (subtype EP3)	14	1	0	0	1	1	hsa-miR-7974	-0.18	-0.21	N/A
KBTBD12	ENST00000405256.1	kelch repeat and BTB (POZ) domain containing 12	5	2	0	1	1	0	hsa-miR-7974	-0.18	-0.18	N/A
SERF1A	ENST00000354833.3	small EDRK-rich factor 1A (telomeric)	5	1	0	1	0	0	hsa-miR-7974	-0.18	-0.18	N/A
SERF1B	ENST00000380750.3	small EDRK-rich factor 1B (centromeric)	5	1	0	1	0	0	hsa-miR-7974	-0.18	-0.18	N/A
POU6F1	ENST00000389243.4	POU class 6 homeobox 1	135	1	0	1	0	0	hsa-miR-7974	-0.18	-0.18	N/A
EIF4B	ENST00000262056.9	eukaryotic translation initiation factor 4B	37	1	0	0	1	0	hsa-miR-7974	-0.18	-0.18	N/A
BCL3	ENST00000164227.5	B-cell CLL/lymphoma 3	2099	1	0	0	1	0	hsa-miR-7974	-0.18	-0.18	N/A
PLBD2	ENST00000280800.3	phospholipase B domain containing 2	1144	2	0	2	0	0	hsa-miR-7974	-0.18	-0.31	N/A
MAPK8	ENST00000374182.3	mitogen-activated protein kinase 8	227	1	1	0	0	0	hsa-miR-7974	-0.18	-0.44	N/A
SURF4	ENST00000545297.1	surfeit 4	3667	1	0	1	0	3	hsa-miR-7974	-0.18	-0.3	N/A
ZSCAN23	ENST00000289788.4	zinc finger and SCAN domain containing 23	5	1	0	0	1	0	hsa-miR-7974	-0.18	-0.18	N/A
FAM160B2	ENST00000289921.7	family with sequence similarity 160, member B2	803	1	0	0	1	0	hsa-miR-7974	-0.18	-0.18	N/A
RFC1	ENST00000349703.2	replication factor C (activator 1) 1, 145kDa	205	1	0	0	1	0	hsa-miR-7974	-0.18	-0.18	N/A
LRRC10B	ENST00000378075.2	leucine rich repeat containing 10B	5	1	1	0	0	1	hsa-miR-7974	-0.18	-0.18	N/A
GUCD1	ENST00000447813.2	guanylyl cyclase domain containing 1	2990	1	0	1	0	0	hsa-miR-7974	-0.18	-0.18	N/A
WDR36	ENST00000506538.2	WD repeat domain 36	282	3	1	1	1	0	hsa-miR-7974	-0.18	-0.23	N/A
EFNA5	ENST00000333274.6	ephrin-A5	225	1	0	1	0	0	hsa-miR-7974	-0.18	-0.18	N/A
ZNF772	ENST00000425074.3	zinc finger protein 772	22	1	0	0	1	0	hsa-miR-7974	-0.18	-0.18	N/A
DLX4	ENST00000240306.3	distal-less homeobox 4	74	1	0	1	0	1	hsa-miR-7974	-0.18	-0.18	N/A
BIN3	ENST00000276416.6	bridging integrator 3	364	1	0	1	0	0	hsa-miR-7974	-0.18	-0.18	N/A
FGD3	ENST00000375482.3	FYVE, RhoGEF and PH domain containing 3	161	1	0	0	1	1	hsa-miR-7974	-0.18	-0.18	N/A
CEACAM6	ENST00000199764.6	carcinoembryonic antigen-related cell adhesion molecule 6 (non-specific cross reacting antigen)	5	1	0	1	0	0	hsa-miR-7974	-0.18	-0.18	N/A
SLC47A2	ENST00000325411.5	solute carrier family 47 (multidrug and toxin extrusion), member 2	5	1	0	1	0	0	hsa-miR-7974	-0.18	-0.18	N/A
ENDOV	ENST00000323854.5	endonuclease V	79	1	0	1	0	0	hsa-miR-7974	-0.18	-0.18	N/A
STARD4	ENST00000512160.1	StAR-related lipid transfer (START) domain containing 4	767	1	0	0	1	0	hsa-miR-7974	-0.18	-0.18	N/A
PLS3	ENST00000420625.2	plastin 3	8789	1	0	0	1	0	hsa-miR-7974	-0.18	-0.18	N/A
RSPH3	ENST00000367069.2	radial spoke 3 homolog (Chlamydomonas)	59	1	0	0	1	1	hsa-miR-7974	-0.18	-0.18	N/A
TNFRSF10D	ENST00000312584.3	tumor necrosis factor receptor superfamily, member 10d, decoy with truncated death domain	161	1	1	0	0	0	hsa-miR-7974	-0.18	-0.18	N/A
MAP3K7	ENST00000369325.3	mitogen-activated protein kinase kinase kinase 7	1172	2	1	0	1	0	hsa-miR-7974	-0.18	-0.36	N/A
ARL15	ENST00000502271.1	ADP-ribosylation factor-like 15	119	1	0	0	1	0	hsa-miR-7974	-0.18	-0.2	N/A
APBB2	ENST00000295974.8	amyloid beta (A4) precursor protein-binding, family B, member 2	704	1	0	1	0	0	hsa-miR-7974	-0.18	-0.19	N/A
ZNF740	ENST00000416904.3	zinc finger protein 740	2137	1	0	0	1	2	hsa-miR-7974	-0.18	-0.19	N/A
TXNL4B	ENST00000268483.3	thioredoxin-like 4B	200	1	0	0	1	0	hsa-miR-7974	-0.18	-0.19	N/A
CD46	ENST00000358170.2	CD46 molecule, complement regulatory protein	5846	1	0	0	1	0	hsa-miR-7974	-0.18	-0.18	N/A
SPATC1	ENST00000447830.2	spermatogenesis and centriole associated 1	5	1	0	1	0	0	hsa-miR-7974	-0.18	-0.18	N/A
CACNG3	ENST00000005284.3	calcium channel, voltage-dependent, gamma subunit 3	5	1	0	1	0	0	hsa-miR-7974	-0.18	-0.18	N/A
IL31RA	ENST00000396836.2	interleukin 31 receptor A	5	1	0	1	0	0	hsa-miR-7974	-0.18	-0.18	N/A
GRASP	ENST00000552049.1	GRP1 (general receptor for phosphoinositides 1)-associated scaffold protein	51	1	0	0	1	0	hsa-miR-7974	-0.18	-0.18	N/A
CDX1	ENST00000231656.8	caudal type homeobox 1	5	1	0	1	0	0	hsa-miR-7974	-0.18	-0.18	N/A
HVCN1	ENST00000242607.8	hydrogen voltage-gated channel 1	8	1	0	1	0	0	hsa-miR-7974	-0.18	-0.18	N/A
NOMO1	ENST00000287667.7	NODAL modulator 1	5	1	1	0	0	0	hsa-miR-7974	-0.18	-0.18	N/A
NT5C1A	ENST00000235628.1	5'-nucleotidase, cytosolic IA	4	4	1	1	2	2	hsa-miR-7974	-0.18	-0.18	N/A
CCDC144A	ENST00000443444.2	coiled-coil domain containing 144A	5	2	0	1	1	0	hsa-miR-7974	-0.18	-0.18	N/A
PCDH20	ENST00000409204.4	protocadherin 20	50	1	0	0	1	0	hsa-miR-7974	-0.18	-0.18	N/A
PDCD7	ENST00000204549.4	programmed cell death 7	64	1	0	1	0	0	hsa-miR-7974	-0.18	-0.18	N/A
HRK	ENST00000257572.5	harakiri, BCL2 interacting protein (contains only BH3 domain)	19	1	0	1	0	0	hsa-miR-7974	-0.18	-0.18	N/A
FAM50B	ENST00000380274.1	family with sequence similarity 50, member B	540	1	0	1	0	0	hsa-miR-7974	-0.18	-0.2	N/A
WASF2	ENST00000536657.1	WAS protein family, member 2	311	1	0	1	0	1	hsa-miR-7974	-0.18	-0.18	N/A
NCR3LG1	ENST00000338965.4	natural killer cell cytotoxicity receptor 3 ligand 1	214	3	0	0	3	4	hsa-miR-7974	-0.18	-0.18	N/A
CHRM2	ENST00000445907.2	cholinergic receptor, muscarinic 2	5	2	1	0	1	0	hsa-miR-7974	-0.18	-0.18	N/A
CCDC83	ENST00000280245.4	coiled-coil domain containing 83	5	1	0	0	1	0	hsa-miR-7974	-0.18	-0.18	N/A
AEN	ENST00000332810.3	apoptosis enhancing nuclease	610	1	0	0	1	0	hsa-miR-7974	-0.18	-0.18	N/A
IP6K3	ENST00000451316.1	inositol hexakisphosphate kinase 3	8	1	0	0	1	0	hsa-miR-7974	-0.18	-0.18	N/A
LIN28A	ENST00000326279.6	lin-28 homolog A (C. elegans)	5	1	0	1	0	0	hsa-miR-7974	-0.18	-0.18	N/A
GLTSCR1L	ENST00000314073.5	GLTSCR1-like	59	1	0	0	1	0	hsa-miR-7974	-0.18	-0.18	N/A
ST8SIA5	ENST00000315087.7	ST8 alpha-N-acetyl-neuraminide alpha-2,8-sialyltransferase 5	7	1	0	0	1	0	hsa-miR-7974	-0.18	-0.18	N/A
LDLRAP1	ENST00000374338.4	low density lipoprotein receptor adaptor protein 1	111	1	0	1	0	0	hsa-miR-7974	-0.18	-0.18	N/A
ABCA8	ENST00000269080.2	ATP-binding cassette, sub-family A (ABC1), member 8	21	1	0	1	0	0	hsa-miR-7974	-0.18	-0.18	N/A
KIAA1755	ENST00000279024.4	KIAA1755	5	1	1	0	0	0	hsa-miR-7974	-0.18	-0.18	N/A
GABRR1	ENST00000454853.2	gamma-aminobutyric acid (GABA) A receptor, rho 1	14	1	0	1	0	0	hsa-miR-7974	-0.18	-0.23	N/A
EAF1	ENST00000396842.2	ELL associated factor 1	63	1	0	0	1	0	hsa-miR-7974	-0.18	-0.19	N/A
SGMS1	ENST00000361781.2	sphingomyelin synthase 1	100	1	0	0	1	0	hsa-miR-7974	-0.18	-0.18	N/A
SMAD3	ENST00000327367.4	SMAD family member 3	1140	3	1	2	0	0	hsa-miR-7974	-0.18	-0.25	N/A
SAMD9L	ENST00000318238.4	sterile alpha motif domain containing 9-like	5	1	0	0	1	1	hsa-miR-7974	-0.18	-0.18	N/A
FBXW8	ENST00000455858.2	F-box and WD repeat domain containing 8	169	1	0	0	1	0	hsa-miR-7974	-0.18	-0.19	N/A
KCNJ16	ENST00000589377.1	potassium inwardly-rectifying channel, subfamily J, member 16	5	1	0	0	1	0	hsa-miR-7974	-0.18	-0.18	N/A
ZNF324	ENST00000536459.2	zinc finger protein 324	82	1	0	1	0	1	hsa-miR-7974	-0.18	-0.2	N/A
APLNR	ENST00000606794.1	apelin receptor	5	1	0	1	0	0	hsa-miR-7974	-0.18	-0.18	N/A
ZNF527	ENST00000436120.2	zinc finger protein 527	103	1	0	1	0	0	hsa-miR-7974	-0.18	-0.25	N/A
ABCC1	ENST00000399408.2	ATP-binding cassette, sub-family C (CFTR/MRP), member 1	441	1	0	1	0	0	hsa-miR-7974	-0.18	-0.18	N/A
OGDHL	ENST00000374103.4	oxoglutarate dehydrogenase-like	7	1	0	0	1	0	hsa-miR-7974	-0.18	-0.18	N/A
NPFFR1	ENST00000277942.6	neuropeptide FF receptor 1	5	2	0	1	1	0	hsa-miR-7974	-0.18	-0.18	N/A
SHISA9	ENST00000558583.1	shisa family member 9	5	1	0	0	1	0	hsa-miR-7974	-0.18	-0.18	N/A
MIB2	ENST00000378712.1	mindbomb E3 ubiquitin protein ligase 2	5	1	0	0	1	0	hsa-miR-7974	-0.18	-0.18	N/A
NKAIN2	ENST00000368417.1	Na+/K+ transporting ATPase interacting 2	34	1	0	0	1	1	hsa-miR-7974	-0.18	-0.18	N/A
RP11-10A14.4	ENST00000518496.1	Uncharacterized protein	9	1	1	0	0	0	hsa-miR-7974	-0.18	-0.45	N/A
DCP1A	ENST00000607628.1	decapping mRNA 1A	87	1	0	1	0	1	hsa-miR-7974	-0.18	-0.18	N/A
C12orf79	ENST00000549802.1	chromosome 12 open reading frame 79	5	1	0	0	1	0	hsa-miR-7974	-0.18	-0.18	N/A
C16orf45	ENST00000300006.4	chromosome 16 open reading frame 45	60	1	0	0	1	1	hsa-miR-7974	-0.18	-0.18	N/A
IQSEC3	ENST00000538872.1	IQ motif and Sec7 domain 3	5	1	1	0	0	1	hsa-miR-7974	-0.18	-0.18	N/A
NYNRIN	ENST00000382554.3	NYN domain and retroviral integrase containing	1928	1	1	0	0	0	hsa-miR-7974	-0.18	-0.18	N/A
AL020996.1	ENST00000536896.1	Uncharacterized protein	5	1	0	1	0	1	hsa-miR-7974	-0.18	-0.18	N/A
LSP1	ENST00000311604.3	lymphocyte-specific protein 1	5	1	0	1	0	0	hsa-miR-7974	-0.18	-0.18	N/A
LRRC8A	ENST00000372600.4	leucine rich repeat containing 8 family, member A	71	2	0	1	1	1	hsa-miR-7974	-0.18	-0.18	N/A
TSSK6	ENST00000360913.3	testis-specific serine kinase 6	5	1	0	0	1	0	hsa-miR-7974	-0.18	-0.18	N/A
PMEPA1	ENST00000341744.3	prostate transmembrane protein, androgen induced 1	736	2	0	1	1	1	hsa-miR-7974	-0.18	-0.26	N/A
DCTN5	ENST00000300087.2	dynactin 5 (p25)	764	1	0	1	0	3	hsa-miR-7974	-0.18	-0.23	N/A
FAM109A	ENST00000361483.3	family with sequence similarity 109, member A	780	1	1	0	0	0	hsa-miR-7974	-0.18	-0.21	N/A
C20orf144	ENST00000375222.3	chromosome 20 open reading frame 144	10	3	0	1	2	0	hsa-miR-7974	-0.18	-0.39	N/A
PMVK	ENST00000368467.3	phosphomevalonate kinase	498	2	0	0	2	0	hsa-miR-7974	-0.18	-0.34	N/A
AMOTL1	ENST00000317837.9	angiomotin like 1	712	2	1	0	1	2	hsa-miR-7974	-0.18	-0.22	N/A
FBRS	ENST00000356166.6	fibrosin	1334	1	0	1	0	1	hsa-miR-7974	-0.18	-0.18	N/A
TAF4	ENST00000252996.4	TAF4 RNA polymerase II, TATA box binding protein (TBP)-associated factor, 135kDa	61	1	0	0	1	1	hsa-miR-7974	-0.18	-0.18	N/A
AMZ1	ENST00000312371.4	archaelysin family metallopeptidase 1	5	1	1	0	0	0	hsa-miR-7974	-0.18	-0.18	N/A
TWF2	ENST00000305533.5	twinfilin actin-binding protein 2	203	1	0	1	0	0	hsa-miR-7974	-0.18	-0.18	N/A
DKK2	ENST00000285311.3	dickkopf WNT signaling pathway inhibitor 2	5	1	0	0	1	0	hsa-miR-7974	-0.18	-0.18	N/A
RNF224	ENST00000445101.2	ring finger protein 224	5	1	0	1	0	0	hsa-miR-7974	-0.18	-0.18	N/A
PITHD1	ENST00000246151.4	PITH (C-terminal proteasome-interacting domain of thioredoxin-like) domain containing 1	718	1	0	1	0	0	hsa-miR-7974	-0.18	-0.18	N/A
ST3GAL1	ENST00000319914.5	ST3 beta-galactoside alpha-2,3-sialyltransferase 1	59	2	0	2	0	1	hsa-miR-7974	-0.18	-0.23	N/A
SEC22C	ENST00000264454.3	SEC22 vesicle trafficking protein homolog C (S. cerevisiae)	855	1	1	0	0	0	hsa-miR-7974	-0.18	-0.24	N/A
GINS4	ENST00000523277.2	GINS complex subunit 4 (Sld5 homolog)	500	1	0	0	1	1	hsa-miR-7974	-0.18	-0.18	N/A
DNM3	ENST00000367731.1	dynamin 3	59	1	0	0	1	1	hsa-miR-7974	-0.18	-0.18	N/A
C1orf110	ENST00000367912.2	chromosome 1 open reading frame 110	5	1	0	0	1	0	hsa-miR-7974	-0.18	-0.18	N/A
EIF3B	ENST00000397011.2	eukaryotic translation initiation factor 3, subunit B	315	1	0	1	0	0	hsa-miR-7974	-0.18	-0.18	N/A
OSBPL10	ENST00000396556.2	oxysterol binding protein-like 10	10	1	0	1	0	0	hsa-miR-7974	-0.18	-0.18	N/A
ZNF641	ENST00000301042.3	zinc finger protein 641	87	4	1	1	2	0	hsa-miR-7974	-0.18	-0.55	N/A
HOOK3	ENST00000307602.4	hook microtubule-tethering protein 3	403	2	0	0	2	3	hsa-miR-7974	-0.18	-0.2	N/A
SMG1	ENST00000446231.2	SMG1 phosphatidylinositol 3-kinase-related kinase	339	2	1	0	1	0	hsa-miR-7974	-0.18	-0.19	N/A
NFKBIA	ENST00000216797.5	nuclear factor of kappa light polypeptide gene enhancer in B-cells inhibitor, alpha	228	1	0	0	1	0	hsa-miR-7974	-0.18	-0.18	N/A
C9orf69	ENST00000561457.1	chromosome 9 open reading frame 69	134	2	0	2	0	1	hsa-miR-7974	-0.18	-0.18	N/A
AGO2	ENST00000220592.5	argonaute RISC catalytic component 2	350	3	0	1	2	1	hsa-miR-7974	-0.18	-2.15	N/A
THEMIS	ENST00000368250.1	thymocyte selection associated	5	1	0	0	1	1	hsa-miR-7974	-0.17	-0.17	N/A
TNK1	ENST00000570896.1	tyrosine kinase, non-receptor, 1	51	1	0	0	1	0	hsa-miR-7974	-0.17	-0.17	N/A
CXCR3	ENST00000373691.4	chemokine (C-X-C motif) receptor 3	5	1	0	1	0	0	hsa-miR-7974	-0.17	-0.17	N/A
ATPAF1	ENST00000576409.1	ATP synthase mitochondrial F1 complex assembly factor 1	1637	1	0	0	1	0	hsa-miR-7974	-0.17	-0.17	N/A
MAPK14	ENST00000229795.3	mitogen-activated protein kinase 14	1191	2	1	0	1	1	hsa-miR-7974	-0.17	-0.26	N/A
SPIN3	ENST00000374919.3	spindlin family, member 3	12	2	0	1	1	1	hsa-miR-7974	-0.17	-0.17	N/A
RBM41	ENST00000372487.1	RNA binding motif protein 41	41	1	0	0	1	0	hsa-miR-7974	-0.17	-0.17	N/A
STARD9	ENST00000290607.7	StAR-related lipid transfer (START) domain containing 9	80	1	1	0	0	0	hsa-miR-7974	-0.17	-0.17	N/A
TNFAIP3	ENST00000237289.4	tumor necrosis factor, alpha-induced protein 3	150	1	0	1	0	0	hsa-miR-7974	-0.17	-0.19	N/A
NT5DC3	ENST00000392876.3	5'-nucleotidase domain containing 3	235	1	0	1	0	2	hsa-miR-7974	-0.17	-0.17	N/A
MIP	ENST00000257979.4	major intrinsic protein of lens fiber	5	1	0	1	0	0	hsa-miR-7974	-0.17	-0.17	N/A
MSL2	ENST00000309993.2	male-specific lethal 2 homolog (Drosophila)	175	1	0	1	0	0	hsa-miR-7974	-0.17	-0.17	N/A
CYP7A1	ENST00000301645.3	cytochrome P450, family 7, subfamily A, polypeptide 1	5	1	0	0	1	0	hsa-miR-7974	-0.17	-0.17	N/A
SSBP3	ENST00000417664.2	single stranded DNA binding protein 3	1474	1	0	1	0	0	hsa-miR-7974	-0.17	-0.24	N/A
AP5M1	ENST00000261558.3	adaptor-related protein complex 5, mu 1 subunit	198	1	0	0	1	1	hsa-miR-7974	-0.17	-0.18	N/A
ATP5J2-PTCD1	ENST00000413834.1	ATP5J2-PTCD1 readthrough	22	2	1	0	1	1	hsa-miR-7974	-0.17	-0.47	N/A
RASL10B	ENST00000268864.3	RAS-like, family 10, member B	1495	2	0	2	0	1	hsa-miR-7974	-0.17	-0.17	N/A
LANCL2	ENST00000254770.2	LanC lantibiotic synthetase component C-like 2 (bacterial)	237	1	1	0	0	1	hsa-miR-7974	-0.17	-0.21	N/A
RCSD1	ENST00000367854.3	RCSD domain containing 1	32	1	0	1	0	0	hsa-miR-7974	-0.17	-0.17	N/A
SMIM21	ENST00000579022.1	small integral membrane protein 21	5	1	0	1	0	0	hsa-miR-7974	-0.17	-0.17	N/A
RCN3	ENST00000270645.3	reticulocalbin 3, EF-hand calcium binding domain	3731	1	0	1	0	0	hsa-miR-7974	-0.17	-0.17	N/A
RHOT1	ENST00000333942.6	ras homolog family member T1	71	1	0	0	1	0	hsa-miR-7974	-0.17	-0.17	N/A
SEZ6	ENST00000360295.9	seizure related 6 homolog (mouse)	5	1	0	0	1	0	hsa-miR-7974	-0.17	-0.17	N/A
TSTD2	ENST00000341170.4	thiosulfate sulfurtransferase (rhodanese)-like domain containing 2	219	1	0	0	1	0	hsa-miR-7974	-0.17	-0.17	N/A
NRBP2	ENST00000442628.2	nuclear receptor binding protein 2	1011	1	0	1	0	0	hsa-miR-7974	-0.17	-0.17	N/A
DHX36	ENST00000496811.1	DEAH (Asp-Glu-Ala-His) box polypeptide 36	108	1	0	0	1	0	hsa-miR-7974	-0.17	-0.17	N/A
SGSM2	ENST00000426855.2	small G protein signaling modulator 2	381	5	1	3	1	3	hsa-miR-7974	-0.17	-0.37	N/A
STEAP3	ENST00000409811.1	STEAP family member 3, metalloreductase	160	2	0	2	0	1	hsa-miR-7974	-0.17	-0.32	N/A
YWHAG	ENST00000307630.3	tyrosine 3-monooxygenase/tryptophan 5-monooxygenase activation protein, gamma polypeptide	5623	1	0	0	1	0	hsa-miR-7974	-0.17	-0.17	N/A
PID1	ENST00000392054.3	phosphotyrosine interaction domain containing 1	896	1	0	1	0	0	hsa-miR-7974	-0.17	-0.2	N/A
PTRF	ENST00000357037.5	polymerase I and transcript release factor	987	1	0	1	0	1	hsa-miR-7974	-0.17	-0.18	N/A
C22orf39	ENST00000399562.4	chromosome 22 open reading frame 39	360	1	0	1	0	0	hsa-miR-7974	-0.17	-0.17	N/A
CAPN6	ENST00000324068.1	calpain 6	5	1	0	0	1	0	hsa-miR-7974	-0.17	-0.17	N/A
PIK3R6	ENST00000311434.9	phosphoinositide-3-kinase, regulatory subunit 6	5	1	0	0	1	0	hsa-miR-7974	-0.17	-0.17	N/A
GABRB2	ENST00000393959.1	gamma-aminobutyric acid (GABA) A receptor, beta 2	5	1	0	0	1	2	hsa-miR-7974	-0.17	-0.17	N/A
KIAA0040	ENST00000423313.1	KIAA0040	15	1	0	1	0	0	hsa-miR-7974	-0.17	-0.17	N/A
EFNB1	ENST00000204961.4	ephrin-B1	386	1	0	0	1	0	hsa-miR-7974	-0.17	-0.17	N/A
RIMS2	ENST00000507740.1	regulating synaptic membrane exocytosis 2	8	2	0	1	1	0	hsa-miR-7974	-0.17	-0.17	N/A
ADCY1	ENST00000432715.1	adenylate cyclase 1 (brain)	76	1	0	0	1	0	hsa-miR-7974	-0.17	-0.17	N/A
ESRRG	ENST00000361525.3	estrogen-related receptor gamma	5	1	0	0	1	0	hsa-miR-7974	-0.17	-0.17	N/A
BTNL2	ENST00000429232.2	butyrophilin-like 2 (MHC class II associated)	5	1	0	1	0	0	hsa-miR-7974	-0.17	-0.17	N/A
ACLY	ENST00000352035.2	ATP citrate lyase	5900	1	0	0	1	0	hsa-miR-7974	-0.17	-0.17	N/A
PRKACG	ENST00000377276.2	protein kinase, cAMP-dependent, catalytic, gamma	5	1	0	0	1	0	hsa-miR-7974	-0.17	-0.17	N/A
ZNF420	ENST00000337995.3	zinc finger protein 420	67	1	0	0	1	0	hsa-miR-7974	-0.17	-0.17	N/A
PARM1	ENST00000513238.1	prostate androgen-regulated mucin-like protein 1	161	1	1	0	0	0	hsa-miR-7974	-0.17	-0.27	N/A
MADD	ENST00000406482.1	MAP-kinase activating death domain	282	1	0	1	0	1	hsa-miR-7974	-0.17	-0.17	N/A
H2BFM	ENST00000355016.3	H2B histone family, member M	5	1	0	0	1	0	hsa-miR-7974	-0.17	-0.17	N/A
KRT71	ENST00000267119.5	keratin 71	5	1	0	1	0	0	hsa-miR-7974	-0.17	-0.17	N/A
TNFRSF11A	ENST00000586569.1	tumor necrosis factor receptor superfamily, member 11a, NFKB activator	93	1	1	0	0	1	hsa-miR-7974	-0.17	-0.21	N/A
HMCN2	ENST00000428715.1	hemicentin 2	10	1	0	1	0	0	hsa-miR-7974	-0.17	-0.17	N/A
DSC2	ENST00000251081.6	desmocollin 2	145	1	0	0	1	0	hsa-miR-7974	-0.17	-0.17	N/A
KMT2D	ENST00000301067.7	lysine (K)-specific methyltransferase 2D	78	2	0	2	0	1	hsa-miR-7974	-0.17	-0.17	N/A
ASL	ENST00000304874.9	argininosuccinate lyase	93	1	0	1	0	0	hsa-miR-7974	-0.17	-0.35	N/A
DCLRE1B	ENST00000369563.3	DNA cross-link repair 1B	687	1	0	1	0	0	hsa-miR-7974	-0.17	-0.19	N/A
FAM219B	ENST00000357635.5	family with sequence similarity 219, member B	270	2*	0	1	0	0	hsa-miR-7974	-0.17	-0.18	N/A
SUPT16H	ENST00000216297.2	suppressor of Ty 16 homolog (S. cerevisiae)	528	1	0	1	0	0	hsa-miR-7974	-0.17	-0.17	N/A
SH3PXD2A	ENST00000369774.4	SH3 and PX domains 2A	152	2	1	0	1	1	hsa-miR-7974	-0.17	-0.2	N/A
CDV3	ENST00000420115.2	CDV3 homolog (mouse)	523	1	0	0	1	0	hsa-miR-7974	-0.17	-0.22	N/A
C9orf163	ENST00000354376.1	chromosome 9 open reading frame 163	17	1	0	1	0	0	hsa-miR-7974	-0.17	-0.17	N/A
AMOTL2	ENST00000249883.5	angiomotin like 2	78	1	0	1	0	0	hsa-miR-7974	-0.17	-0.17	N/A
KCNIP4	ENST00000382148.3	Kv channel interacting protein 4	5	1	0	0	1	0	hsa-miR-7974	-0.17	-0.17	N/A
MSC	ENST00000325509.4	musculin	27	1	0	1	0	1	hsa-miR-7974	-0.17	-0.17	N/A
PRR23A	ENST00000383163.2	proline rich 23A	5	1	0	1	0	0	hsa-miR-7974	-0.17	-0.17	N/A
KLLN	ENST00000445946.3	killin, p53-regulated DNA replication inhibitor	5	1	0	1	0	1	hsa-miR-7974	-0.17	-0.17	N/A
SNAP23	ENST00000249647.3	synaptosomal-associated protein, 23kDa	99	1	0	0	1	1	hsa-miR-7974	-0.17	-0.17	N/A
RASA3	ENST00000334062.7	RAS p21 protein activator 3	612	1	1	0	0	0	hsa-miR-7974	-0.17	-0.17	N/A
SYNJ2	ENST00000449859.2	synaptojanin 2	369	2	0	2	0	0	hsa-miR-7974	-0.17	-0.33	N/A
CDYL2	ENST00000570137.2	chromodomain protein, Y-like 2	239	3	0	2	1	0	hsa-miR-7974	-0.17	-0.22	N/A
UBXN4	ENST00000272638.9	UBX domain protein 4	3678	1	0	1	0	0	hsa-miR-7974	-0.17	-0.17	N/A
ABHD17A	ENST00000590661.1	abhydrolase domain containing 17A	202	1	0	0	1	0	hsa-miR-7974	-0.17	-0.17	N/A
NECAB1	ENST00000417640.2	N-terminal EF-hand calcium binding protein 1	5	1	0	1	0	0	hsa-miR-7974	-0.17	-0.17	N/A
SHROOM4	ENST00000376020.2	shroom family member 4	5	1	0	1	0	1	hsa-miR-7974	-0.17	-0.17	N/A
TBC1D26	ENST00000437605.2	TBC1 domain family, member 26	5	1	0	0	1	0	hsa-miR-7974	-0.17	-0.17	N/A
TLDC2	ENST00000217320.3	TBC/LysM-associated domain containing 2	5	1	0	0	1	0	hsa-miR-7974	-0.17	-0.17	N/A
LEMD2	ENST00000293760.5	LEM domain containing 2	208	2	0	2	0	1	hsa-miR-7974	-0.17	-0.17	N/A
IFNLR1	ENST00000327575.2	interferon, lambda receptor 1	15	2	1	1	0	0	hsa-miR-7974	-0.17	-0.26	N/A
DNAH17-AS1	ENST00000598378.1	DNAH17 antisense RNA 1	23	2	0	1	1	0	hsa-miR-7974	-0.17	-0.33	N/A
TMEM97	ENST00000226230.6	transmembrane protein 97	10226	1	0	0	1	0	hsa-miR-7974	-0.17	-0.17	N/A
SKA3	ENST00000314759.5	spindle and kinetochore associated complex subunit 3	199	2	1	0	1	0	hsa-miR-7974	-0.17	-0.39	N/A
SH3KBP1	ENST00000397821.3	SH3-domain kinase binding protein 1	109	1	1	0	0	0	hsa-miR-7974	-0.17	-0.28	N/A
AGFG1	ENST00000310078.8	ArfGAP with FG repeats 1	2019	1	0	1	0	0	hsa-miR-7974	-0.17	-0.18	N/A
HES4	ENST00000428771.2	hairy and enhancer of split 4 (Drosophila)	51	2	0	2	0	0	hsa-miR-7974	-0.17	-0.23	N/A
SLC25A34	ENST00000294454.5	solute carrier family 25, member 34	5	1	1	0	0	0	hsa-miR-7974	-0.17	-0.17	N/A
CAMKV	ENST00000296471.7	CaM kinase-like vesicle-associated	47	1	0	1	0	0	hsa-miR-7974	-0.17	-0.17	N/A
IMPG1	ENST00000369963.3	interphotoreceptor matrix proteoglycan 1	5	1	0	0	1	1	hsa-miR-7974	-0.17	-0.17	N/A
NYAP1	ENST00000300179.2	neuronal tyrosine-phosphorylated phosphoinositide-3-kinase adaptor 1	5	1	1	0	0	0	hsa-miR-7974	-0.17	-0.17	N/A
ZNF346	ENST00000503039.1	zinc finger protein 346	5	1	0	1	0	0	hsa-miR-7974	-0.17	-0.17	N/A
FMN1	ENST00000334528.9	formin 1	25	2	0	2	0	1	hsa-miR-7974	-0.17	-0.19	N/A
C2orf66	ENST00000342506.2	chromosome 2 open reading frame 66	22	1	0	0	1	0	hsa-miR-7974	-0.17	-0.22	N/A
KDM6A	ENST00000377967.4	lysine (K)-specific demethylase 6A	991	1	0	0	1	0	hsa-miR-7974	-0.17	-0.17	N/A
LHFPL2	ENST00000515007.2	lipoma HMGIC fusion partner-like 2	16	1	0	0	1	0	hsa-miR-7974	-0.17	-0.21	N/A
TNFRSF8	ENST00000263932.2	tumor necrosis factor receptor superfamily, member 8	5	2	0	2	0	0	hsa-miR-7974	-0.17	-0.17	N/A
MS4A4A	ENST00000337908.4	membrane-spanning 4-domains, subfamily A, member 4A	5	1	0	1	0	0	hsa-miR-7974	-0.17	-0.17	N/A
NR0B2	ENST00000254227.3	nuclear receptor subfamily 0, group B, member 2	266	1	0	1	0	0	hsa-miR-7974	-0.17	-0.17	N/A
NUMBL	ENST00000252891.4	numb homolog (Drosophila)-like	323	1	0	0	1	0	hsa-miR-7974	-0.17	-0.17	N/A
CD3G	ENST00000532917.1	CD3g molecule, gamma (CD3-TCR complex)	9	1	0	0	1	0	hsa-miR-7974	-0.17	-0.17	N/A
LGI3	ENST00000306317.2	leucine-rich repeat LGI family, member 3	5	1	1	0	0	0	hsa-miR-7974	-0.17	-0.17	N/A
GPR64	ENST00000379873.2	G protein-coupled receptor 64	175	2	0	1	1	0	hsa-miR-7974	-0.17	-0.17	N/A
PDE4D	ENST00000340635.6	phosphodiesterase 4D, cAMP-specific	747	3	0	0	3	1	hsa-miR-7974	-0.17	-0.19	N/A
E2F6	ENST00000362009.4	E2F transcription factor 6	70	1	0	0	1	0	hsa-miR-7974	-0.17	-0.18	N/A
SSR2	ENST00000529008.1	signal sequence receptor, beta (translocon-associated protein beta)	1344	1	0	1	0	0	hsa-miR-7974	-0.17	-0.17	N/A
PAPL	ENST00000331256.5	Iron/zinc purple acid phosphatase-like protein	5	1	0	0	1	0	hsa-miR-7974	-0.17	-0.17	N/A
ZNF648	ENST00000339948.3	zinc finger protein 648	5	1	0	0	1	1	hsa-miR-7974	-0.17	-0.17	N/A
KRT76	ENST00000332411.2	keratin 76	5	1	0	1	0	0	hsa-miR-7974	-0.17	-0.17	N/A
MEFV	ENST00000541159.1	Mediterranean fever	5	1	0	0	1	0	hsa-miR-7974	-0.17	-0.17	N/A
GPR125	ENST00000334304.5	G protein-coupled receptor 125	1042	1	0	0	1	0	hsa-miR-7974	-0.17	-0.17	N/A
TCF7L2	ENST00000355717.4	transcription factor 7-like 2 (T-cell specific, HMG-box)	650	1	0	1	0	0	hsa-miR-7974	-0.17	-0.17	N/A
KCNE4	ENST00000281830.3	potassium voltage-gated channel, Isk-related family, member 4	5	1	0	1	0	0	hsa-miR-7974	-0.17	-0.17	N/A
ANK2	ENST00000357077.4	ankyrin 2, neuronal	133	1	0	0	1	0	hsa-miR-7974	-0.17	-0.17	N/A
ANKRD18B	ENST00000290943.6	ankyrin repeat domain 18B	5	1	0	0	1	0	hsa-miR-7974	-0.17	-0.17	N/A
FLJ27365	ENST00000360737.3	hsa-mir-4763	74	1	0	1	0	2	hsa-miR-7974	-0.17	-0.17	N/A
WWP2	ENST00000359154.2	WW domain containing E3 ubiquitin protein ligase 2	405	2	0	1	1	0	hsa-miR-7974	-0.17	-0.17	N/A
GHDC	ENST00000414034.3	GH3 domain containing	17	1	0	1	0	0	hsa-miR-7974	-0.16	-0.17	N/A
RAB15	ENST00000436278.2	RAB15, member RAS oncogene family	23	1	0	0	1	0	hsa-miR-7974	-0.16	-0.17	N/A
XRCC3	ENST00000554913.1	X-ray repair complementing defective repair in Chinese hamster cells 3	86	2	1	1	0	3	hsa-miR-7974	-0.16	-0.53	N/A
CCDC39	ENST00000273654.4	coiled-coil domain containing 39	5	1	0	0	1	0	hsa-miR-7974	-0.16	-0.17	N/A
ZNF570	ENST00000388801.3	zinc finger protein 570	12	2	0	1	1	0	hsa-miR-7974	-0.16	-0.35	N/A
AGAP1	ENST00000304032.8	ArfGAP with GTPase domain, ankyrin repeat and PH domain 1	109	5	0	4	1	1	hsa-miR-7974	-0.16	-0.23	N/A
NFATC1	ENST00000587635.1	nuclear factor of activated T-cells, cytoplasmic, calcineurin-dependent 1	104	1	0	0	1	0	hsa-miR-7974	-0.16	-0.17	N/A
DZIP1L	ENST00000327532.2	DAZ interacting zinc finger protein 1-like	373	1	0	0	1	0	hsa-miR-7974	-0.16	-0.16	N/A
ZNF671	ENST00000317398.6	zinc finger protein 671	35	1	0	1	0	0	hsa-miR-7974	-0.16	-0.16	N/A
TMEM208	ENST00000565201.1	transmembrane protein 208	6076	1	0	1	0	0	hsa-miR-7974	-0.16	-0.16	N/A
ALDH1A3	ENST00000329841.5	aldehyde dehydrogenase 1 family, member A3	8	1	0	1	0	0	hsa-miR-7974	-0.16	-0.16	N/A
CCDC152	ENST00000361970.5	coiled-coil domain containing 152	5	1	0	0	1	1	hsa-miR-7974	-0.16	-0.16	N/A
ZNF70	ENST00000341976.3	zinc finger protein 70	99	2	1	1	0	2	hsa-miR-7974	-0.16	-0.2	N/A
C1QTNF7	ENST00000429690.1	C1q and tumor necrosis factor related protein 7	5	1	0	0	1	0	hsa-miR-7974	-0.16	-0.16	N/A
ASAP1	ENST00000357668.1	ArfGAP with SH3 domain, ankyrin repeat and PH domain 1	185	1	0	1	0	0	hsa-miR-7974	-0.16	-0.17	N/A
INSIG1	ENST00000342407.5	insulin induced gene 1	1776	1	0	1	0	0	hsa-miR-7974	-0.16	-0.18	N/A
ZNF778	ENST00000433976.2	zinc finger protein 778	11	3	0	3	0	0	hsa-miR-7974	-0.16	-0.31	N/A
ENDOD1	ENST00000278505.4	endonuclease domain containing 1	100	2	0	1	1	1	hsa-miR-7974	-0.16	-0.38	N/A
ABCC6	ENST00000205557.7	ATP-binding cassette, sub-family C (CFTR/MRP), member 6	95	2	1	1	0	1	hsa-miR-7974	-0.16	-0.51	N/A
CNOT11	ENST00000289382.3	CCR4-NOT transcription complex, subunit 11	830	1	0	0	1	0	hsa-miR-7974	-0.16	-0.2	N/A
C17orf104	ENST00000409464.1	chromosome 17 open reading frame 104	5	1	0	0	1	0	hsa-miR-7974	-0.16	-0.16	N/A
RBMS1	ENST00000348849.3	RNA binding motif, single stranded interacting protein 1	90	1	0	0	1	0	hsa-miR-7974	-0.16	-0.16	N/A
GALNT16	ENST00000337827.4	UDP-N-acetyl-alpha-D-galactosamine:polypeptide N-acetylgalactosaminyltransferase 16	35	1	0	1	0	0	hsa-miR-7974	-0.16	-0.16	N/A
PALLD	ENST00000261509.6	palladin, cytoskeletal associated protein	4423	1	0	0	1	0	hsa-miR-7974	-0.16	-0.16	N/A
POLL	ENST00000370168.3	polymerase (DNA directed), lambda	139	1	0	0	1	0	hsa-miR-7974	-0.16	-0.16	N/A
VPS4A	ENST00000254950.11	vacuolar protein sorting 4 homolog A (S. cerevisiae)	430	1	0	0	1	1	hsa-miR-7974	-0.16	-0.16	N/A
AL590822.1	ENST00000545087.1	Uncharacterized protein	5	1	0	0	1	0	hsa-miR-7974	-0.16	-0.16	N/A
COX4I1	ENST00000564903.1	cytochrome c oxidase subunit IV isoform 1	44	1	0	0	1	0	hsa-miR-7974	-0.16	-0.16	N/A
TTLL10	ENST00000379288.3	tubulin tyrosine ligase-like family, member 10	5	1	0	0	1	1	hsa-miR-7974	-0.16	-0.16	N/A
OXNAD1	ENST00000285083.5	oxidoreductase NAD-binding domain containing 1	230	1	0	0	1	0	hsa-miR-7974	-0.16	-0.18	N/A
IKZF4	ENST00000262032.5	IKAROS family zinc finger 4 (Eos)	329	1	1	0	0	0	hsa-miR-7974	-0.16	-0.17	N/A
NOMO3	ENST00000399336.4	NODAL modulator 3	5	1	1	0	0	0	hsa-miR-7974	-0.16	-0.16	N/A
NOMO2	ENST00000330537.6	NODAL modulator 2	5	1	1	0	0	0	hsa-miR-7974	-0.16	-0.16	N/A
SYNJ2BP	ENST00000256366.4	synaptojanin 2 binding protein	329	3	0	2	1	0	hsa-miR-7974	-0.16	-0.3	N/A
RSF1	ENST00000308488.6	remodeling and spacing factor 1	216	1	0	0	1	1	hsa-miR-7974	-0.16	-0.18	N/A
PRPF38A	ENST00000257181.9	pre-mRNA processing factor 38A	892	1	1	0	0	1	hsa-miR-7974	-0.16	-0.21	N/A
C8A	ENST00000361249.3	complement component 8, alpha polypeptide	5	2	0	1	1	1	hsa-miR-7974	-0.16	-0.27	N/A
NRIP2	ENST00000337508.4	nuclear receptor interacting protein 2	5	1	0	0	1	0	hsa-miR-7974	-0.16	-0.16	N/A
RBBP9	ENST00000337227.4	retinoblastoma binding protein 9	102	1	0	0	1	0	hsa-miR-7974	-0.16	-0.17	N/A
ZNF215	ENST00000414517.2	zinc finger protein 215	24	1	0	0	1	0	hsa-miR-7974	-0.16	-0.17	N/A
BMP8A	ENST00000331593.5	bone morphogenetic protein 8a	13	4	0	2	2	0	hsa-miR-7974	-0.16	-0.27	N/A
GAS8	ENST00000268699.4	growth arrest-specific 8	526	2	0	2	0	0	hsa-miR-7974	-0.16	-0.17	N/A
IDE	ENST00000265986.6	insulin-degrading enzyme	446	2	1	0	1	0	hsa-miR-7974	-0.16	-0.25	N/A
GAREM	ENST00000399218.4	GRB2 associated, regulator of MAPK1	536	3	1	2	0	1	hsa-miR-7974	-0.16	-0.23	N/A
VNN1	ENST00000367928.4	vanin 1	5	1	0	0	1	0	hsa-miR-7974	-0.16	-0.16	N/A
GALP	ENST00000440823.1	galanin-like peptide	5	1	0	1	0	0	hsa-miR-7974	-0.16	-0.16	N/A
SNAP91	ENST00000521485.1	synaptosomal-associated protein, 91kDa	68	1	0	1	0	0	hsa-miR-7974	-0.16	-0.16	N/A
LEMD3	ENST00000308330.2	LEM domain containing 3	189	1	0	0	1	0	hsa-miR-7974	-0.16	-0.16	N/A
RAD9B	ENST00000409425.1	RAD9 homolog B (S. pombe)	10	1	0	0	1	1	hsa-miR-7974	-0.16	-0.16	N/A
NOTUM	ENST00000409678.3	notum pectinacetylesterase homolog (Drosophila)	10	1	0	1	0	0	hsa-miR-7974	-0.16	-0.16	N/A
NGFR	ENST00000172229.3	nerve growth factor receptor	5	1	0	1	0	0	hsa-miR-7974	-0.16	-0.16	N/A
AADACL3	ENST00000332530.3	arylacetamide deacetylase-like 3	5	1	0	0	1	1	hsa-miR-7974	-0.16	-0.16	N/A
LDLRAD2	ENST00000344642.2	low density lipoprotein receptor class A domain containing 2	5	2	0	2	0	1	hsa-miR-7974	-0.16	-0.16	N/A
TBC1D14	ENST00000448507.1	TBC1 domain family, member 14	1583	1	1	0	0	1	hsa-miR-7974	-0.16	-0.16	N/A
RSPO2	ENST00000517939.1	R-spondin 2	5	1	0	1	0	0	hsa-miR-7974	-0.16	-0.16	N/A
NSG2	ENST00000303177.3	Neuron-specific protein family member 2	5	1	0	0	1	0	hsa-miR-7974	-0.16	-0.16	N/A
EGR1	ENST00000239938.4	early growth response 1	1956	1	0	0	1	0	hsa-miR-7974	-0.16	-0.16	N/A
TECPR2	ENST00000359520.7	tectonin beta-propeller repeat containing 2	109	3	0	2	1	1	hsa-miR-7974	-0.16	-0.33	N/A
FAM49A	ENST00000381323.3	family with sequence similarity 49, member A	38	2	1	0	1	1	hsa-miR-7974	-0.16	-0.22	N/A
TNS4	ENST00000254051.6	tensin 4	40	1	1	0	0	0	hsa-miR-7974	-0.16	-0.17	N/A
DNAJA4	ENST00000394855.3	DnaJ (Hsp40) homolog, subfamily A, member 4	24	3	2	1	0	1	hsa-miR-7974	-0.16	-0.52	N/A
ZNF2	ENST00000398107.2	zinc finger protein 2	95	1	0	1	0	0	hsa-miR-7974	-0.16	-0.2	N/A
ZDHHC14	ENST00000359775.5	zinc finger, DHHC-type containing 14	253	3	0	2	1	3	hsa-miR-7974	-0.16	-0.29	N/A
TMOD2	ENST00000249700.4	tropomodulin 2 (neuronal)	117	2	1	0	1	0	hsa-miR-7974	-0.16	-0.18	N/A
ITPRIP	ENST00000337478.1	inositol 1,4,5-trisphosphate receptor interacting protein	1138	3	0	3	0	1	hsa-miR-7974	-0.16	-0.17	N/A
IGLON5	ENST00000270642.8	IgLON family member 5	5	1	0	0	1	0	hsa-miR-7974	-0.16	-0.16	N/A
PAK6	ENST00000260404.4	p21 protein (Cdc42/Rac)-activated kinase 6	70	1	1	0	0	2	hsa-miR-7974	-0.16	-0.16	N/A
KRTAP9-3	ENST00000411528.2	keratin associated protein 9-3	5	1	0	0	1	0	hsa-miR-7974	-0.16	-0.16	N/A
FAM107A	ENST00000360997.2	family with sequence similarity 107, member A	12	1	0	1	0	1	hsa-miR-7974	-0.16	-0.16	N/A
ST14	ENST00000278742.5	suppression of tumorigenicity 14 (colon carcinoma)	11	1	0	1	0	0	hsa-miR-7974	-0.16	-0.16	N/A
KRTAP9-4	ENST00000334109.2	keratin associated protein 9-4	5	1	0	0	1	0	hsa-miR-7974	-0.16	-0.16	N/A
NIPAL2	ENST00000341166.3	NIPA-like domain containing 2	7	1	0	1	0	0	hsa-miR-7974	-0.16	-0.16	N/A
TENC1	ENST00000314250.6	tensin like C1 domain containing phosphatase (tensin 2)	240	1	0	1	0	0	hsa-miR-7974	-0.16	-0.16	N/A
TNS3	ENST00000311160.9	tensin 3	28	1	0	1	0	1	hsa-miR-7974	-0.16	-0.16	N/A
HAND1	ENST00000231121.2	heart and neural crest derivatives expressed 1	5	1	0	1	0	0	hsa-miR-7974	-0.16	-0.16	N/A
C2orf71	ENST00000331664.5	chromosome 2 open reading frame 71	5	2	0	1	1	0	hsa-miR-7974	-0.16	-0.16	N/A
BCAP31	ENST00000441714.1	B-cell receptor-associated protein 31	5	1	0	1	0	0	hsa-miR-7974	-0.16	-0.16	N/A
HSFY1	ENST00000382856.2	heat shock transcription factor, Y-linked 1	5	1	0	0	1	0	hsa-miR-7974	-0.16	-0.16	N/A
ITGB2	ENST00000397852.1	integrin, beta 2 (complement component 3 receptor 3 and 4 subunit)	10	1	0	0	1	0	hsa-miR-7974	-0.16	-0.16	N/A
LSM12	ENST00000585388.1	LSM12 homolog (S. cerevisiae)	20	1	0	1	0	0	hsa-miR-7974	-0.16	-0.21	N/A
PKHD1	ENST00000371117.3	polycystic kidney and hepatic disease 1 (autosomal recessive)	5	2	0	1	1	1	hsa-miR-7974	-0.16	-0.28	N/A
SLC25A53	ENST00000357421.4	solute carrier family 25, member 53	15	1	0	0	1	1	hsa-miR-7974	-0.16	-0.16	N/A
HSFY2	ENST00000382852.1	heat shock transcription factor, Y linked 2	5	1	0	0	1	0	hsa-miR-7974	-0.16	-0.16	N/A
C5orf20	ENST00000503143.2	chromosome 5 open reading frame 20	5	1	0	0	1	1	hsa-miR-7974	-0.16	-0.16	N/A
B4GALT7	ENST00000029410.5	xylosylprotein beta 1,4-galactosyltransferase, polypeptide 7	2968	1	0	0	1	0	hsa-miR-7974	-0.16	-0.16	N/A
KIAA1024	ENST00000305428.3	KIAA1024	5	1	0	1	0	0	hsa-miR-7974	-0.16	-0.16	N/A
CBX6	ENST00000407418.3	chromobox homolog 6	215	3	0	3	0	0	hsa-miR-7974	-0.16	-0.16	N/A
KIAA1958	ENST00000337530.6	KIAA1958	117	1	1	0	0	0	hsa-miR-7974	-0.16	-0.18	N/A
RNF38	ENST00000259605.6	ring finger protein 38	348	1	0	1	0	0	hsa-miR-7974	-0.16	-0.17	N/A
CHST2	ENST00000309575.3	carbohydrate (N-acetylglucosamine-6-O) sulfotransferase 2	154	1	0	0	1	0	hsa-miR-7974	-0.16	-0.2	N/A
VCP	ENST00000358901.6	valosin containing protein	5387	1	0	1	0	1	hsa-miR-7974	-0.16	-0.16	N/A
WWC1	ENST00000265293.4	WW and C2 domain containing 1	43	1	0	0	1	0	hsa-miR-7974	-0.16	-0.19	N/A
SLCO5A1	ENST00000260126.4	solute carrier organic anion transporter family, member 5A1	9	1	0	1	0	0	hsa-miR-7974	-0.16	-0.16	N/A
GPR62	ENST00000322241.4	G protein-coupled receptor 62	5	1	0	0	1	0	hsa-miR-7974	-0.16	-0.16	N/A
KRTAP9-8	ENST00000254072.6	keratin associated protein 9-8	5	1	0	0	1	0	hsa-miR-7974	-0.16	-0.16	N/A
DISC1	ENST00000439617.2	disrupted in schizophrenia 1	132	1	0	1	0	0	hsa-miR-7974	-0.16	-0.16	N/A
KLHDC9	ENST00000392192.2	kelch domain containing 9	38	1	0	0	1	0	hsa-miR-7974	-0.16	-0.16	N/A
SLC37A3	ENST00000447932.2	solute carrier family 37, member 3	86	1	0	1	0	0	hsa-miR-7974	-0.16	-0.16	N/A
CACTIN	ENST00000429344.2	cactin, spliceosome C complex subunit	1422	2	0	2	0	0	hsa-miR-7974	-0.16	-0.16	N/A
PI15	ENST00000260113.2	peptidase inhibitor 15	12	1	0	1	0	0	hsa-miR-7974	-0.16	-0.16	N/A
CSF1R	ENST00000286301.3	colony stimulating factor 1 receptor	5	1	0	1	0	0	hsa-miR-7974	-0.16	-0.16	N/A
PPIE	ENST00000324379.5	peptidylprolyl isomerase E (cyclophilin E)	376	8	2	5	1	1	hsa-miR-7974	-0.16	-1.15	N/A
ATP7A	ENST00000343533.5	ATPase, Cu++ transporting, alpha polypeptide	141	1	1	0	0	0	hsa-miR-7974	-0.16	-0.17	N/A
TTC19	ENST00000261647.5	tetratricopeptide repeat domain 19	64	1	0	1	0	0	hsa-miR-7974	-0.16	-0.17	N/A
MAP1LC3B	ENST00000268607.5	microtubule-associated protein 1 light chain 3 beta	18	1	0	0	1	1	hsa-miR-7974	-0.16	-0.24	N/A
DUSP22	ENST00000419235.2	dual specificity phosphatase 22	1330	1	0	1	0	0	hsa-miR-7974	-0.16	-0.16	N/A
BCAS3	ENST00000589222.1	breast carcinoma amplified sequence 3	339	2	0	1	1	0	hsa-miR-7974	-0.16	-0.25	N/A
CDKN1A	ENST00000244741.5	cyclin-dependent kinase inhibitor 1A (p21, Cip1)	1458	1	0	1	0	0	hsa-miR-7974	-0.16	-0.16	N/A
RNF150	ENST00000515673.2	ring finger protein 150	518	1	0	0	1	2	hsa-miR-7974	-0.16	-0.18	N/A
ANKRD53	ENST00000272421.6	ankyrin repeat domain 53	14	1	0	1	0	0	hsa-miR-7974	-0.15	-0.15	N/A
SMCR8	ENST00000406438.3	Smith-Magenis syndrome chromosome region, candidate 8	219	2	1	0	1	0	hsa-miR-7974	-0.15	-0.16	N/A
KCTD9	ENST00000221200.4	potassium channel tetramerization domain containing 9	575	1	0	0	1	0	hsa-miR-7974	-0.15	-0.15	N/A
DENND4B	ENST00000361217.4	DENN/MADD domain containing 4B	167	1	0	1	0	0	hsa-miR-7974	-0.15	-0.15	N/A
MAX	ENST00000284165.6	MYC associated factor X	51	1	0	0	1	1	hsa-miR-7974	-0.15	-0.15	N/A
PI4KB	ENST00000368874.4	phosphatidylinositol 4-kinase, catalytic, beta	1504	1	0	1	0	0	hsa-miR-7974	-0.15	-0.15	N/A
ELN	ENST00000252034.7	elastin	445	1	0	1	0	0	hsa-miR-7974	-0.15	-0.15	N/A
KCNK13	ENST00000282146.4	potassium channel, subfamily K, member 13	11	1	0	0	1	0	hsa-miR-7974	-0.15	-0.15	N/A
SLC17A9	ENST00000370351.4	solute carrier family 17 (vesicular nucleotide transporter), member 9	504	1	0	0	1	2	hsa-miR-7974	-0.15	-0.15	N/A
SMIM20	ENST00000514384.1	small integral membrane protein 20	2638	1	0	0	1	0	hsa-miR-7974	-0.15	-0.15	N/A
AMPD3	ENST00000444303.2	adenosine monophosphate deaminase 3	5	1	0	0	1	0	hsa-miR-7974	-0.15	-0.15	N/A
PHF17	ENST00000226319.6	PHD finger protein 17	1393	1	0	1	0	0	hsa-miR-7974	-0.15	-0.16	N/A
B3GAT2	ENST00000230053.6	beta-1,3-glucuronyltransferase 2 (glucuronosyltransferase S)	39	1	0	0	1	0	hsa-miR-7974	-0.15	-0.16	N/A
ZDHHC20	ENST00000320220.9	zinc finger, DHHC-type containing 20	1486	1	0	0	1	0	hsa-miR-7974	-0.15	-0.15	N/A
RNF115	ENST00000369291.5	ring finger protein 115	757	2	0	2	0	1	hsa-miR-7974	-0.15	-0.22	N/A
TRIM15	ENST00000376694.4	tripartite motif containing 15	5	1	0	0	1	0	hsa-miR-7974	-0.15	-0.15	N/A
NRXN2	ENST00000301894.2	neurexin 2	5	1	0	1	0	0	hsa-miR-7974	-0.15	-0.15	N/A
KRTAP9-2	ENST00000377721.3	keratin associated protein 9-2	5	1	0	0	1	0	hsa-miR-7974	-0.15	-0.15	N/A
C10orf91	ENST00000392630.3	chromosome 10 open reading frame 91	5	1	0	0	1	1	hsa-miR-7974	-0.15	-0.15	N/A
ADPGK	ENST00000311669.8	ADP-dependent glucokinase	1938	1	0	0	1	0	hsa-miR-7974	-0.15	-0.15	N/A
ESPN	ENST00000377828.1	espin	513	1	0	1	0	0	hsa-miR-7974	-0.15	-0.15	N/A
ATP6V1A	ENST00000273398.3	ATPase, H+ transporting, lysosomal 70kDa, V1 subunit A	180	1	0	0	1	0	hsa-miR-7974	-0.15	-0.15	N/A
RBFOX3	ENST00000583458.1	RNA binding protein, fox-1 homolog (C. elegans) 3	5	2	1	0	1	0	hsa-miR-7974	-0.15	-0.15	N/A
STK32B	ENST00000282908.5	serine/threonine kinase 32B	196	1	0	1	0	0	hsa-miR-7974	-0.15	-0.15	N/A
C7	ENST00000313164.9	complement component 7	5	1	0	1	0	1	hsa-miR-7974	-0.15	-0.15	N/A
PLEKHG4B	ENST00000283426.6	pleckstrin homology domain containing, family G (with RhoGef domain) member 4B	5	3	0	2	1	2	hsa-miR-7974	-0.15	-0.15	N/A
CDK14	ENST00000380050.3	cyclin-dependent kinase 14	226	1	0	0	1	0	hsa-miR-7974	-0.15	-0.16	N/A
ADAMTS16	ENST00000274181.7	ADAM metallopeptidase with thrombospondin type 1 motif, 16	12	1	0	1	0	0	hsa-miR-7974	-0.15	-0.15	N/A
DCX	ENST00000356915.2	doublecortin	5	1	0	0	1	2	hsa-miR-7974	-0.15	-0.15	N/A
MRI1	ENST00000319545.8	methylthioribose-1-phosphate isomerase 1	851	1	0	1	0	0	hsa-miR-7974	-0.15	-0.15	N/A
HDGFL1	ENST00000510882.2	hepatoma derived growth factor-like 1	5	1	0	1	0	0	hsa-miR-7974	-0.15	-0.15	N/A
EYA2	ENST00000327619.5	eyes absent homolog 2 (Drosophila)	15	1	0	1	0	0	hsa-miR-7974	-0.15	-0.15	N/A
NAMPT	ENST00000222553.3	nicotinamide phosphoribosyltransferase	375	1	0	0	1	0	hsa-miR-7974	-0.15	-0.15	N/A
FGD6	ENST00000343958.4	FYVE, RhoGEF and PH domain containing 6	21	2	0	2	0	0	hsa-miR-7974	-0.15	-0.22	N/A
CAMSAP1	ENST00000389532.4	calmodulin regulated spectrin-associated protein 1	966	2	1	1	0	0	hsa-miR-7974	-0.15	-0.18	N/A
MICU3	ENST00000318063.5	mitochondrial calcium uptake family, member 3	9	1	0	0	1	0	hsa-miR-7974	-0.15	-0.15	N/A
MKNK1	ENST00000341183.5	MAP kinase interacting serine/threonine kinase 1	150	1	0	0	1	0	hsa-miR-7974	-0.15	-0.15	N/A
THEM6	ENST00000336138.3	thioesterase superfamily member 6	1500	1	0	0	1	0	hsa-miR-7974	-0.15	-0.15	N/A
GPR39	ENST00000329321.3	G protein-coupled receptor 39	151	1	0	1	0	0	hsa-miR-7974	-0.15	-0.15	N/A
STARD13	ENST00000336934.5	StAR-related lipid transfer (START) domain containing 13	314	1	1	0	0	0	hsa-miR-7974	-0.15	-0.22	N/A
PEX14	ENST00000356607.4	peroxisomal biogenesis factor 14	1637	1	0	0	1	0	hsa-miR-7974	-0.15	-0.15	N/A
LRTM2	ENST00000543818.1	leucine-rich repeats and transmembrane domains 2	5	1	0	1	0	0	hsa-miR-7974	-0.15	-0.15	N/A
AQP10	ENST00000484864.1	aquaporin 10	21	1	1	0	0	0	hsa-miR-7974	-0.15	-0.15	N/A
LMAN2L	ENST00000264963.4	lectin, mannose-binding 2-like	355	1	0	1	0	0	hsa-miR-7974	-0.15	-0.16	N/A
PIP4K2B	ENST00000269554.3	phosphatidylinositol-5-phosphate 4-kinase, type II, beta	148	1	0	0	1	0	hsa-miR-7974	-0.15	-0.18	N/A
TRUB2	ENST00000372890.4	TruB pseudouridine (psi) synthase family member 2	91	1	1	0	0	2	hsa-miR-7974	-0.15	-0.41	N/A
TSPAN5	ENST00000305798.3	tetraspanin 5	107	1	0	1	0	0	hsa-miR-7974	-0.15	-0.15	N/A
WWP1	ENST00000517970.1	WW domain containing E3 ubiquitin protein ligase 1	161	1	0	0	1	0	hsa-miR-7974	-0.15	-0.15	N/A
ZFP91	ENST00000316059.6	ZFP91 zinc finger protein	688	1	1	0	0	0	hsa-miR-7974	-0.15	-0.15	N/A
PEF1	ENST00000373703.4	penta-EF-hand domain containing 1	1094	1	0	1	0	0	hsa-miR-7974	-0.15	-0.15	N/A
INPP5E	ENST00000371712.3	inositol polyphosphate-5-phosphatase, 72 kDa	105	1	0	1	0	0	hsa-miR-7974	-0.15	-0.15	N/A
MMP16	ENST00000286614.6	matrix metallopeptidase 16 (membrane-inserted)	12	2	0	0	2	1	hsa-miR-7974	-0.15	-0.15	N/A
SGTA	ENST00000221566.2	small glutamine-rich tetratricopeptide repeat (TPR)-containing, alpha	250	1	0	0	1	2	hsa-miR-7974	-0.15	-0.15	N/A
TUB	ENST00000305253.4	tubby bipartite transcription factor	743	1	1	0	0	1	hsa-miR-7974	-0.15	-0.15	N/A
PELI3	ENST00000320740.7	pellino E3 ubiquitin protein ligase family member 3	257	1	1	0	0	0	hsa-miR-7974	-0.15	-0.15	N/A
TRAF2	ENST00000247668.2	TNF receptor-associated factor 2	101	2	0	2	0	0	hsa-miR-7974	-0.15	-0.15	N/A
TNFSF11	ENST00000405262.2	tumor necrosis factor (ligand) superfamily, member 11	12	1	0	0	1	0	hsa-miR-7974	-0.15	-0.15	N/A
HDAC4	ENST00000345617.3	histone deacetylase 4	48	3	1	0	2	0	hsa-miR-7974	-0.15	-0.18	N/A
RP11-47I22.4	ENST00000556347.1		12	1	0	0	1	0	hsa-miR-7974	-0.15	-0.26	N/A
ATP11B	ENST00000323116.5	ATPase, class VI, type 11B	459	2	0	1	1	0	hsa-miR-7974	-0.15	-0.17	N/A
CANT1	ENST00000392446.5	calcium activated nucleotidase 1	538	1	0	1	0	0	hsa-miR-7974	-0.15	-0.16	N/A
KCNN3	ENST00000271915.4	potassium intermediate/small conductance calcium-activated channel, subfamily N, member 3	5	2	0	1	1	1	hsa-miR-7974	-0.15	-0.15	N/A
SERPINA3	ENST00000393080.4	serpin peptidase inhibitor, clade A (alpha-1 antiproteinase, antitrypsin), member 3	104	2	0	2	0	0	hsa-miR-7974	-0.15	-0.17	N/A
RBBP8NL	ENST00000252998.1	RBBP8 N-terminal like	5	2	0	2	0	0	hsa-miR-7974	-0.15	-0.15	N/A
TSPEAR	ENST00000323084.4	thrombospondin-type laminin G domain and EAR repeats	5	2	0	2	0	0	hsa-miR-7974	-0.15	-0.15	N/A
NEK7	ENST00000367385.4	NIMA-related kinase 7	12	2	0	0	2	0	hsa-miR-7974	-0.15	-0.29	N/A
GOLM1	ENST00000388712.3	golgi membrane protein 1	4212	1	0	0	1	0	hsa-miR-7974	-0.15	-0.16	N/A
RASSF8	ENST00000541490.1	Ras association (RalGDS/AF-6) domain family (N-terminal) member 8	1290	1	0	0	1	0	hsa-miR-7974	-0.15	-0.15	N/A
SAE1	ENST00000392776.3	SUMO1 activating enzyme subunit 1	87	1	0	1	0	0	hsa-miR-7974	-0.15	-0.16	N/A
CBFA2T2	ENST00000375279.2	core-binding factor, runt domain, alpha subunit 2; translocated to, 2	107	2	0	2	0	2	hsa-miR-7974	-0.15	-0.16	N/A
INPP4B	ENST00000513000.1	inositol polyphosphate-4-phosphatase, type II, 105kDa	43	1	1	0	0	1	hsa-miR-7974	-0.15	-0.31	N/A
DENND5B	ENST00000389082.5	DENN/MADD domain containing 5B	832	1	1	0	0	2	hsa-miR-7974	-0.15	-0.16	N/A
ZBTB46	ENST00000245663.4	zinc finger and BTB domain containing 46	71	2	0	2	0	0	hsa-miR-7974	-0.15	-0.15	N/A
FAM219A	ENST00000379089.1	family with sequence similarity 219, member A	13	1	0	1	0	2	hsa-miR-7974	-0.15	-0.15	N/A
METAP1	ENST00000296411.6	methionyl aminopeptidase 1	887	1	0	0	1	0	hsa-miR-7974	-0.15	-0.15	N/A
GPRC5C	ENST00000481232.1	G protein-coupled receptor, family C, group 5, member C	147	1	0	0	1	0	hsa-miR-7974	-0.15	-0.15	N/A
TSPAN17	ENST00000405525.2	tetraspanin 17	849	1	0	0	1	0	hsa-miR-7974	-0.15	-0.15	N/A
FUT4	ENST00000358752.2	fucosyltransferase 4 (alpha (1,3) fucosyltransferase, myeloid-specific)	354	1	0	1	0	0	hsa-miR-7974	-0.15	-0.15	N/A
GGT7	ENST00000336431.5	gamma-glutamyltransferase 7	16	1	0	0	1	0	hsa-miR-7974	-0.15	-0.15	N/A
CAPN11	ENST00000398776.1	calpain 11	5	1	0	1	0	0	hsa-miR-7974	-0.15	-0.15	N/A
NDRG4	ENST00000258187.5	NDRG family member 4	68	1	0	0	1	0	hsa-miR-7974	-0.15	-0.16	N/A
BCAT1	ENST00000261192.7	branched chain amino-acid transaminase 1, cytosolic	1346	1	0	1	0	0	hsa-miR-7974	-0.15	-0.15	N/A
SLC35C1	ENST00000314134.3	solute carrier family 35 (GDP-fucose transporter), member C1	856	1	1	0	0	1	hsa-miR-7974	-0.15	-0.18	N/A
CEMP1	ENST00000382350.1	cementum protein 1	5	1	0	1	0	1	hsa-miR-7974	-0.15	-0.15	N/A
FAM134A	ENST00000430297.2	family with sequence similarity 134, member A	3080	1	0	1	0	1	hsa-miR-7974	-0.15	-0.15	N/A
DCLK3	ENST00000416516.2	doublecortin-like kinase 3	5	1	0	0	1	0	hsa-miR-7974	-0.15	-0.15	N/A
MAT1A	ENST00000372213.3	methionine adenosyltransferase I, alpha	19	1	1	0	0	0	hsa-miR-7974	-0.15	-0.15	N/A
NLGN3	ENST00000374051.3	neuroligin 3	15	1	0	0	1	0	hsa-miR-7974	-0.15	-0.15	N/A
ZNF862	ENST00000223210.4	zinc finger protein 862	7	1	1	0	0	0	hsa-miR-7974	-0.15	-0.15	N/A
MEIS1	ENST00000444274.2	Meis homeobox 1	533	1	0	0	1	1	hsa-miR-7974	-0.15	-0.15	N/A
SLC7A4	ENST00000403586.1	solute carrier family 7, member 4	5	1	0	1	0	0	hsa-miR-7974	-0.15	-0.15	N/A
MEOX2	ENST00000262041.5	mesenchyme homeobox 2	5	1	0	0	1	0	hsa-miR-7974	-0.15	-0.15	N/A
ZIK1	ENST00000307468.4	zinc finger protein interacting with K protein 1	64	1	0	1	0	0	hsa-miR-7974	-0.15	-0.21	N/A
LEF1	ENST00000265165.1	lymphoid enhancer-binding factor 1	104	1	0	1	0	0	hsa-miR-7974	-0.15	-0.15	N/A
CARF	ENST00000402905.3	calcium responsive transcription factor	27	2	0	0	2	0	hsa-miR-7974	-0.15	-0.27	N/A
CLEC16A	ENST00000409790.1	C-type lectin domain family 16, member A	108	2	0	2	0	1	hsa-miR-7974	-0.15	-0.17	N/A
LAMC3	ENST00000361069.4	laminin, gamma 3	17	3	2	0	1	0	hsa-miR-7974	-0.15	-0.74	N/A
CFTR	ENST00000454343.1	cystic fibrosis transmembrane conductance regulator (ATP-binding cassette sub-family C, member 7)	5	1	0	1	0	1	hsa-miR-7974	-0.15	-0.15	N/A
MYEF2	ENST00000324324.7	myelin expression factor 2	358	1	0	1	0	0	hsa-miR-7974	-0.15	-0.15	N/A
PES1	ENST00000354694.7	pescadillo ribosomal biogenesis factor 1	848	1	0	1	0	0	hsa-miR-7974	-0.15	-0.15	N/A
GSTM4	ENST00000369833.1	glutathione S-transferase mu 4	767	1	0	1	0	1	hsa-miR-7974	-0.15	-0.15	N/A
SEMA4A	ENST00000368282.1	sema domain, immunoglobulin domain (Ig), transmembrane domain (TM) and short cytoplasmic domain, (semaphorin) 4A	30	1	0	1	0	0	hsa-miR-7974	-0.15	-0.15	N/A
MAATS1	ENST00000273390.5	MYCBP-associated, testis expressed 1	5	1	0	0	1	0	hsa-miR-7974	-0.15	-0.15	N/A
PADI1	ENST00000375471.4	peptidyl arginine deiminase, type I	5	1	0	1	0	0	hsa-miR-7974	-0.15	-0.15	N/A
GLP2R	ENST00000262441.5	glucagon-like peptide 2 receptor	247	1	0	1	0	1	hsa-miR-7974	-0.15	-0.15	N/A
CCR5	ENST00000292303.4	chemokine (C-C motif) receptor 5 (gene/pseudogene)	5	1	0	1	0	1	hsa-miR-7974	-0.15	-0.15	N/A
FBXO31	ENST00000311635.7	F-box protein 31	48	6	3	2	1	1	hsa-miR-7974	-0.15	-0.28	N/A
JPH2	ENST00000372980.3	junctophilin 2	76	2	1	1	0	1	hsa-miR-7974	-0.15	-0.18	N/A
ZXDA	ENST00000358697.4	zinc finger, X-linked, duplicated A	25	1	0	1	0	1	hsa-miR-7974	-0.15	-0.15	N/A
GFER	ENST00000248114.6	growth factor, augmenter of liver regeneration	882	1	1	0	0	0	hsa-miR-7974	-0.15	-0.47	N/A
ADAM15	ENST00000360674.4	ADAM metallopeptidase domain 15	645	1	0	1	0	0	hsa-miR-7974	-0.15	-0.15	N/A
RBBP4	ENST00000373493.5	retinoblastoma binding protein 4	486	1	0	1	0	2	hsa-miR-7974	-0.15	-0.17	N/A
ZNF324B	ENST00000336614.4	zinc finger protein 324B	19	3	0	2	1	3	hsa-miR-7974	-0.15	-0.47	N/A
UBFD1	ENST00000395878.3	ubiquitin family domain containing 1	6826	1	0	0	1	2	hsa-miR-7974	-0.15	-0.15	N/A
RAB37	ENST00000392610.1	RAB37, member RAS oncogene family	875	1	0	1	0	0	hsa-miR-7974	-0.15	-0.15	N/A
SEC31B	ENST00000370345.3	SEC31 homolog B (S. cerevisiae)	43	1	0	1	0	0	hsa-miR-7974	-0.15	-0.15	N/A
DDB1	ENST00000301764.7	damage-specific DNA binding protein 1, 127kDa	22506	1	0	1	0	0	hsa-miR-7974	-0.15	-0.15	N/A
ARHGAP27	ENST00000532038.1	Rho GTPase activating protein 27	5	1	0	1	0	1	hsa-miR-7974	-0.15	-0.15	N/A
LAIR1	ENST00000391743.3	leukocyte-associated immunoglobulin-like receptor 1	5	1	0	0	1	0	hsa-miR-7974	-0.15	-0.15	N/A
SGCD	ENST00000435422.3	sarcoglycan, delta (35kDa dystrophin-associated glycoprotein)	39	2	0	0	2	1	hsa-miR-7974	-0.15	-0.18	N/A
C11orf21	ENST00000381153.3	chromosome 11 open reading frame 21	5	2	0	1	1	1	hsa-miR-7974	-0.15	-0.15	N/A
MUC1	ENST00000457295.2	mucin 1, cell surface associated	388	1	0	1	0	0	hsa-miR-7974	-0.14	-0.14	N/A
ADAMTS3	ENST00000286657.4	ADAM metallopeptidase with thrombospondin type 1 motif, 3	5	1	0	0	1	0	hsa-miR-7974	-0.14	-0.14	N/A
LOXL2	ENST00000389131.3	lysyl oxidase-like 2	701	1	0	1	0	0	hsa-miR-7974	-0.14	-0.14	N/A
ZBBX	ENST00000392766.2	zinc finger, B-box domain containing	5	1	0	0	1	0	hsa-miR-7974	-0.14	-0.14	N/A
RP11-385D13.1	ENST00000455584.2	Uncharacterized protein	5	1	0	0	1	0	hsa-miR-7974	-0.14	-0.14	N/A
LMLN	ENST00000330198.4	leishmanolysin-like (metallopeptidase M8 family)	18	1	0	0	1	0	hsa-miR-7974	-0.14	-0.14	N/A
KCNMB1	ENST00000274629.4	potassium large conductance calcium-activated channel, subfamily M, beta member 1	5	1	1	0	0	0	hsa-miR-7974	-0.14	-0.14	N/A
BET1L	ENST00000325147.9	Bet1 golgi vesicular membrane trafficking protein-like	702	2	0	2	0	0	hsa-miR-7974	-0.14	-0.42	N/A
BCL2L2	ENST00000250405.5	BCL2-like 2	1380	1	0	1	0	0	hsa-miR-7974	-0.14	-0.14	N/A
POLH	ENST00000372226.1	polymerase (DNA directed), eta	450	2	0	0	2	1	hsa-miR-7974	-0.14	-0.16	N/A
FRMD4A	ENST00000358621.4	FERM domain containing 4A	192	1	0	0	1	1	hsa-miR-7974	-0.14	-0.22	N/A
PODXL	ENST00000541194.1	podocalyxin-like	2928	1	0	0	1	0	hsa-miR-7974	-0.14	-0.15	N/A
TMEM167B	ENST00000338272.8	transmembrane protein 167B	42	1	0	0	1	1	hsa-miR-7974	-0.14	-0.28	N/A
AP005482.1	ENST00000400514.2	Uncharacterized protein	44	1	0	0	1	0	hsa-miR-7974	-0.14	-0.17	N/A
ZRSR1	ENST00000391338.1	zinc finger (CCCH type), RNA-binding motif and serine/arginine rich 1	17	2*	0	1	0	0	hsa-miR-7974	-0.14	-0.21	N/A
FBXL16	ENST00000397621.1	F-box and leucine-rich repeat protein 16	5	1	1	0	0	1	hsa-miR-7974	-0.14	-0.14	N/A
JMJD7-PLA2G4B	ENST00000342159.4	JMJD7-PLA2G4B readthrough	14	1	0	0	1	0	hsa-miR-7974	-0.14	-0.14	N/A
ZNF770	ENST00000356321.4	zinc finger protein 770	52	1	0	0	1	0	hsa-miR-7974	-0.14	-0.14	N/A
PKM	ENST00000319622.6	pyruvate kinase, muscle	65	1	0	0	1	1	hsa-miR-7974	-0.14	-0.31	N/A
EDAR	ENST00000409271.1	ectodysplasin A receptor	7	1	0	0	1	0	hsa-miR-7974	-0.14	-0.14	N/A
CD274	ENST00000381573.4	CD274 molecule	351	1	0	1	0	0	hsa-miR-7974	-0.14	-0.15	N/A
DNAJB1	ENST00000254322.2	DnaJ (Hsp40) homolog, subfamily B, member 1	29	1	0	1	0	0	hsa-miR-7974	-0.14	-0.24	N/A
C2orf72	ENST00000373640.4	chromosome 2 open reading frame 72	3885	2	1	1	0	0	hsa-miR-7974	-0.14	-0.21	N/A
SYT6	ENST00000607941.1	synaptotagmin VI	5	1	0	1	0	0	hsa-miR-7974	-0.14	-0.14	N/A
KCNK3	ENST00000302909.3	potassium channel, subfamily K, member 3	19	3	1	1	1	0	hsa-miR-7974	-0.14	-0.36	N/A
RP11-108K14.8	ENST00000468317.2	Mitochondrial GTPase 1	1071	2	0	2	0	0	hsa-miR-7974	-0.14	-0.18	N/A
RAD51L3-RFFL	ENST00000593039.1	Uncharacterized protein	670	1	0	1	0	1	hsa-miR-7974	-0.14	-0.18	N/A
HTR5A	ENST00000287907.2	5-hydroxytryptamine (serotonin) receptor 5A, G protein-coupled	5	2	1	0	1	0	hsa-miR-7974	-0.14	-0.35	N/A
MKLN1	ENST00000352689.6	muskelin 1, intracellular mediator containing kelch motifs	477	1	1	0	0	1	hsa-miR-7974	-0.14	-0.22	N/A
PLSCR4	ENST00000354952.2	phospholipid scramblase 4	133	1	1	0	0	0	hsa-miR-7974	-0.14	-0.14	N/A
IDH3A	ENST00000299518.2	isocitrate dehydrogenase 3 (NAD+) alpha	915	2	0	2	0	0	hsa-miR-7974	-0.14	-0.3	N/A
CDKL1	ENST00000395834.1	cyclin-dependent kinase-like 1 (CDC2-related kinase)	90	1	0	1	0	1	hsa-miR-7974	-0.14	-0.15	N/A
SLC36A4	ENST00000326402.4	solute carrier family 36 (proton/amino acid symporter), member 4	252	1	0	1	0	0	hsa-miR-7974	-0.14	-0.22	N/A
GATA4	ENST00000335135.4	GATA binding protein 4	5	1	0	1	0	0	hsa-miR-7974	-0.14	-0.14	N/A
ZCCHC16	ENST00000340433.2	zinc finger, CCHC domain containing 16	5	1	0	0	1	0	hsa-miR-7974	-0.14	-0.14	N/A
FBLIM1	ENST00000375771.1	filamin binding LIM protein 1	581	1	1	0	0	0	hsa-miR-7974	-0.14	-0.14	N/A
S1PR2	ENST00000590320.1	sphingosine-1-phosphate receptor 2	10	1	0	0	1	0	hsa-miR-7974	-0.14	-0.14	N/A
GGA1	ENST00000343632.4	golgi-associated, gamma adaptin ear containing, ARF binding protein 1	325	1	0	1	0	0	hsa-miR-7974	-0.14	-0.14	N/A
IRF1	ENST00000245414.4	interferon regulatory factor 1	266	1	0	0	1	1	hsa-miR-7974	-0.14	-0.14	N/A
REXO1L1	ENST00000379010.2	REX1, RNA exonuclease 1 homolog (S. cerevisiae)-like 1	5	1	1	0	0	0	hsa-miR-7974	-0.14	-0.14	N/A
ADPRH	ENST00000478399.1	ADP-ribosylarginine hydrolase	5	1	0	1	0	0	hsa-miR-7974	-0.14	-0.14	N/A
BMPR1A	ENST00000372037.3	bone morphogenetic protein receptor, type IA	125	3	0	1	2	1	hsa-miR-7974	-0.14	-0.34	N/A
PADI2	ENST00000375486.4	peptidyl arginine deiminase, type II	11	1	0	0	1	1	hsa-miR-7974	-0.14	-0.23	N/A
ZNF35	ENST00000396056.2	zinc finger protein 35	71	2	1	0	1	1	hsa-miR-7974	-0.14	-0.32	N/A
RIT1	ENST00000368323.3	Ras-like without CAAX 1	192	1	0	0	1	0	hsa-miR-7974	-0.14	-0.18	N/A
STC1	ENST00000290271.2	stanniocalcin 1	2932	1	0	1	0	0	hsa-miR-7974	-0.14	-0.15	N/A
ANKRD45	ENST00000333279.2	ankyrin repeat domain 45	10	2	0	2	0	0	hsa-miR-7974	-0.14	-0.22	N/A
C2orf54	ENST00000402775.2	chromosome 2 open reading frame 54	13	1	1	0	0	0	hsa-miR-7974	-0.14	-0.39	N/A
KLF17	ENST00000372299.3	Kruppel-like factor 17	11	2	0	2	0	0	hsa-miR-7974	-0.14	-0.14	N/A
UNC45B	ENST00000268876.5	unc-45 homolog B (C. elegans)	5	1	0	0	1	1	hsa-miR-7974	-0.14	-0.14	N/A
CDC14B	ENST00000265659.2	cell division cycle 14B	2	2	1	1	0	1	hsa-miR-7974	-0.14	-0.14	N/A
GALNT9	ENST00000397325.2	UDP-N-acetyl-alpha-D-galactosamine:polypeptide N-acetylgalactosaminyltransferase 9 (GalNAc-T9)	5	1	0	1	0	1	hsa-miR-7974	-0.14	-0.14	N/A
RNF13	ENST00000392894.3	ring finger protein 13	5	1	0	0	1	0	hsa-miR-7974	-0.14	-0.14	N/A
MIS12	ENST00000381165.3	MIS12 kinetochore complex component	1061	1	0	0	1	0	hsa-miR-7974	-0.14	-0.15	N/A
NIN	ENST00000389868.3	ninein (GSK3B interacting protein)	594	1	0	0	1	1	hsa-miR-7974	-0.14	-0.14	N/A
MTG1	ENST00000317502.6	mitochondrial ribosome-associated GTPase 1	1071	2	0	2	0	0	hsa-miR-7974	-0.14	-0.18	N/A
C1orf226	ENST00000458626.2	chromosome 1 open reading frame 226	369	1	0	1	0	0	hsa-miR-7974	-0.14	-0.14	N/A
ULK3	ENST00000440863.2	unc-51 like kinase 3	22	1	0	1	0	0	hsa-miR-7974	-0.14	-0.14	N/A
MIEF1	ENST00000325301.2	mitochondrial elongation factor 1	2319	1	0	0	1	0	hsa-miR-7974	-0.14	-0.14	N/A
PTPN7	ENST00000367279.4	protein tyrosine phosphatase, non-receptor type 7	5	1	0	1	0	1	hsa-miR-7974	-0.14	-0.14	N/A
RNF24	ENST00000336095.6	ring finger protein 24	448	1	0	1	0	1	hsa-miR-7974	-0.14	-0.17	N/A
ZADH2	ENST00000322342.3	zinc binding alcohol dehydrogenase domain containing 2	207	1	1	0	0	0	hsa-miR-7974	-0.14	-0.21	N/A
GALM	ENST00000272252.5	galactose mutarotase (aldose 1-epimerase)	963	1	0	1	0	0	hsa-miR-7974	-0.14	-0.18	N/A
CD109	ENST00000437994.2	CD109 molecule	1272	1	0	0	1	0	hsa-miR-7974	-0.14	-0.16	N/A
GPN2	ENST00000374135.4	GPN-loop GTPase 2	97	2	0	2	0	0	hsa-miR-7974	-0.14	-0.17	N/A
RPL22	ENST00000234875.4	ribosomal protein L22	1455	1	0	0	1	0	hsa-miR-7974	-0.14	-0.14	N/A
CTF1	ENST00000279804.2	cardiotrophin 1	25	1	0	1	0	0	hsa-miR-7974	-0.14	-0.14	N/A
CTNS	ENST00000046640.3	cystinosin, lysosomal cystine transporter	308	1	0	0	1	0	hsa-miR-7974	-0.14	-0.14	N/A
MXD1	ENST00000264444.2	MAX dimerization protein 1	183	2	0	2	0	0	hsa-miR-7974	-0.14	-0.29	N/A
IQCE	ENST00000402050.2	IQ motif containing E	687	2	0	1	1	1	hsa-miR-7974	-0.14	-0.14	N/A
[truncated: 2,581 more rows]
